# Supplementary material for: Unveiling Species Diversity Within Early-Diverging Fungi from China VII: Seven New Species of Cunninghamella (Mucoromycota)
Source: J Fungi (Basel). 2025 May 29;11(6):417. doi: 10.3390/jof11060417 (PMC12194472; doi:10.3390/jof11060417)
Supplement: Supplementary file 1 [file jof-11-00417-s001.zip]

Archive with 2 entries (2 files):
- File S1.fas
- Table S1.pdf
