# Supplementary material for: Unveiling Species Diversity Within Early-Diverging Fungi from China VII: Seven New Species of Cunninghamella (Mucoromycota)
Source: J Fungi (Basel). 2025 May 29;11(6):417. doi: 10.3390/jof11060417 (PMC12194472; doi:10.3390/jof11060417)
Supplement: Supplementary file 1 [file jof-11-00417-s001.zip › File S1.fas]

>Cunninghamella_antarctica_CBS_545_75__
AACTAT----------------------TTGTGGGGAATAAGGCTTTAA---AAAA---------CCTTTTTCACCATT----------------------------------------AATTCATC-CATAA--TGTGGGTCAAACC-------------ACAT-GCGCA---ATGTT------------------------------------------------------TTTTTTTTAAAGGG---TTAACTTTCGGGTTAC----TCTTTAT------------------------------------------------------------------------------------TTA-TTATA---------ATATGGC------------------CT----------AAAAAACCATATTA---TT------------------------AATTTTTTTATACTAAATTT-------ACTGAATAAAC-GATTG-ACC--AT----AATTTATGGTTG-------TTTTAAAAATATATTAATTTATATAAAAACAACTTTCAGCAATGGATCTCTCGGCTTTCGTATCGATGAAGAACGCAGCAAATCGCGATATTTAATGTGATCTGCCTAT--AGTGAATCATCAAATCTTT-GAACGCATCTTGCACCCTATGGTAT-TCCGTAGGGTACATCTGTTTCAGTACC-ATTCAAACATCTCC-CTCAATCCTATTTTTTTTTA--------TAGAGAATGAGATCAGAGA------TAAATTATAA------------------------------------------ATGGTCCTGGGTAAGCTGTGCTATAGTCTTTAT----TGAC----------------------------------------------------------------------------------TATACCTGACGGAATT----------------------CTATCACTACCCGCCCTTATATCT-------------------------------------------------------------------------------------------------------------------------------------------------------------------------------------------------------------------------------------------------------------------------------------------TTATATGGTATAAGCTCGGTGCTAGGAGGTAGGAGCATAGTAAAGAACCTAACTTGCCTTTGTCAGCCT-------TCTTCATTGAAGGACATGATGCGACTGTGG---------------------------------------------------------------------------------------------------------------------------------------------------------------------------------------------------------------------------------GACGCCCGATTACCCTCGACTTAAAT-ATCTGTTAAGGTTA-AATTCTTGA-CTCCCTCAGTAACGGCGAGTGAACAGGG-AAAAGCTCAAAG-TTGGAACC-TGGTGGG-CCTAGCCTACCCGG-ATTGTAAACTAAAG-----TTTTTGGGTCG-TTTAGTCAGCCAGATAAATAAGTCCTCTGGAAAGGGGCGACATAGAGGGTG-AAATCCCCGTCTTTGGTCTGAG------CATGATTAG-----------GCGTTTGGC---------CTGGAAACGAAGAGTC---AGGTTGTTTGGGAAT------GCAGCC---TAAAA---TGGGAGGTAAATC--TCTC-----------------CTAAAGCTAAATATTGACGAAAGACCGATAGCGAA----------CAAGTACCGTGAGGG-----------AAAGATGAA---AAGCACTT-------TGAAAAGAGGGTCAAAAAG--TACGTGAAATTGCTGAA------AGGGAACCG---TATAAAATCAGACTTACTGGTAGGTAATC----A---------ACCTTC-CTCTCGGGGAGGGTGCA-CTTGCCTGCTATTGTATGCCA------GCAATACTT----------------------------------TGGTTG-GGAGGAAAAAAGTAGGA-GAAATGTAGCCTGGG-TTTCGGCTTAGGTG--TTATAGTCTCTTG----CAAAATACTCTCGGC-TGGAGTA--AGGAACGCAGCAAA--CCGTAA-GGCGAA-----------------------GATTTTGGGCGCTTGGAGTT-AATAGTT--GGAGAATTTCTG-----CTTCGGGTGGTGCTTCAGCTATTGATT-TTA----AC-TCGCTTAAAGTTCTTTTAA-TTTGCTTAGGTTGTTGGCTTAATGATTT-TATATGAC--------------------------------------------------------------------------------------------------------------------------------------------------------------------------------------------------------------------------------------------------------------------------------------------------------------------------------------------------------------------------------------------------------------------------------------------------------------------------------------------------------------------------------------------------------------GCTGGTATCTCCAAGGATGGTCAAACCCGTGAACACGCTTTATTAGCTTTCACCCTTGGTGTACGTCAATTAATTGTTGCTATCAACAAGATGGACTCCACCAAATGGTCTGAAGCTCGTTACAAGGAAATCGTCAAGGAAGTTTCCGGTTTCATCAAGAAGATCGGTTTCAACCCTGCCTCCGTTCCTTTCGTCCCCATTTCTGGCTGGCACGGTGATAACATGTTGGAAGAATCCAAGAACATGGATTGGTTCAAGGGATGGACCAAGGAAACCAAGACTGGTTCTTACAAGGGTAAGACTCTCTTAGAAGCTATTGATGCTATCGAACCTCCTACCCGTCCTTCCGACAAGCCTTTACGTCTTCCTTTACAAGATGTTTACAAGATTGGTGGTATTGGTACCGTCCCTGTAGGTCGTGTTGAAACTGGTGTCATCAAAGCTGGTATGGTTGTTACCTTCGCCCCTGCTAACGTCACCACTGAAGTTAAGTCCGTTGAAATGCATCACGAACAATTAGAACAAGGTGTTCCCGGTGACAACGTTGGTTTCAACGTCAAGAACGT--------------------------------------------------------------------------------------------------------------------------------------------------------------------------------------------------------------------------------------------------------------------------------------------------
>Cunninghamella_arunalokei_NCCPF_890012_
AAAAGT----------------------TGGGGGAGGGGTAGAGAACCGGTAGGACCCGCCCTACCTGTTTTCCTCGTT---------------CTC-----------------TAATTAACCTATC-TATAG--AGTGGGCAAAGTC------TATTGAAGCTT-ATTCC---TTGCTGGTCTTAATGGGCTGGCAAGCTAGGG-GGAG--AGTTTGG-----------TT-GGTTGGGCATATGG--CCTAACTGGTTGGTTGG----GCTTATGGCCTGACTGGTTGGTTA-------------------GG--CTTATCGCC-----------------------------ATCAGGCTGGTTGGG---------CTTAGGC-------TTGACCATTCGCCTTAGTAAAA-AAAAAGGAATAAGA------------------------------ATTTTTATATAAAGTATTTAA-----TCTG-A--AAT-GATAG-ACCATAT-ATTGTCTTATGGTTG-----TTTTTTTAATATAAAAAAA-------AAGAACAACTTTCAGCAATGGATCTCTCGGCTTTCGTATCGATGAAGAACGCAGCAAATCGCGATATGTAGTGTGATCTGCCTAT--AGTGAATCATCAAATCTTT-GAACGCATCTTGCACCTTATGGTAT-TCCATAAGGTACGTCTGTTTCAGTACC-ACTAAAAAATCTCT-CCCAACTTTCTTCCCTCTTAGTGTGGGGAGAAAGGAGGACCAAGAGA------TGGGTTGTTA------------------------------------------CTGGTTCTGG---------------------------TGAT--------------------------------------------------------------------------------------------------------------------------------------GTTCG--------------------------------------------------------------------------------------------------------------------------------------------------------------------------------------------------------------------------------------------------------------------------------------------------------------------------------------------------------------------------------------------------------------------------------------------------------------------------------------------------------------------------------------------------------------------------------------------------------------------------------------------------CATCATTCTCAACCGGAAT-A----TCAAGGCTT--------GA-TCCCCCCAGTAACGGCGAGTGAAGAGGG-AAAAGCTCAAAG-TTGGAACC-TGGTGGG-CATAGCCCATCCGG-ATTGTAAACTAAAG-----TTTTAAAGTCG-TTTAGTCAGCCAGGTAAATAAGTCCTCTGGAAAGGGGCGACATAGAGGGTG-AAATCCCCGTCTTTGGCCTGAGACTTTTTCTGATTAG-----------GCGTTTGGC---------TTTAAAACGAAGAGTC---AGGTTGTTTGGGAAT------GCAGCC---TAAAA---TGGGAGGTAAATC--TCTC-----------------CTAAAGCTAAATATTGACGAAAGACCGATAGCGAA----------CAAGTACCGTGAGGG-----------AAAGATGAA---AAGCACTT-------TGAAAAGAGGGTCAAAAAG--TACGTGAAATTGCTGAA------AGGGAACCG---TATGAAATCAGACCTACTGGTAGGTAATC----A---------ATCTTT-CCTTTGGGAAGGATGCA-CTTGCCTACTT-TGTATGCCA------GCGACATTT----------------------------------TGGTTG-GGAGGAAAAAAATAGGG-GAAATGTAGCCTGGG-CTTCGGCTTAGGTG--TTATAGTCCCTTA----TAAAATACTTTCGAT-TGGAATG--AGGAACGCAGCAAAC-CCGTAAGGGCGAA-----------------------GATTCTGGGCGCTTGGATGA-AATAATG--AGAGAATTTCTG-----CTTTGGGTGGTGCTCTTATTATTTTGT-TCA----AC-TCGCTTAGAGTTCTTTTAATTTTGCTTAGGTTGTTGGCTTAATGATTT-TATATGACC-CGTCTTGAAACACGG-------------------------------------------------------------------------------------------------------------------------------------------------------------------------------------------------------------------------------------------------------------------------------------------------------------------------------------------------------------------------------------------------------------------------------------------------------------------------------------------------------------------------------------------------------------------------------------------------------------------------------------------------------------------------------------------------------------------------------------------------------------------------------------------------------------------------------------------------------------------------------------------------------------------------------------------------------------------------------------------------------------------------------------------------------------------------------------------------------------------------------------------------------------------------------------------------------------------------------------------------------------------------------------------------------------------------------------------------------------------------------------------------------------------------------------
>Cunninghamella_arunalokei_isolate_IL3459_
AAAAGT----------------------TGGGGGAGGGGTAGAGAACCGGTAGGACCCGCCCTACCTGTTTTCCTCGTT---------------CTC-----------------TAATTAACCTATC-TATAG--AGTGGGCAAAGTC------TATTGAAGCTT-ATTCC---TTGCTGGTCTTAATGGGCTGGCAAGCTAGGG-GGAG--AGTTTGG-----------TT-GGTTGGGCATATGG-C-CTAACTGGTTGGTTGG----GCTTATGGCCTGACTGGTTGGTTA-------------------GG--CTTATCGCC-----------------------------ATCAGGCTGGTTGGG---------CTTAGGC-------TTGACCATTCGCCTTAGTAAAA-AAAAAGGAATAAGA------------------------------ATTTTTATATAAAGTATTTAA-----TCTG-A--AAT-GATAG-ACCATAT-ATTGTCTTATGGTTG-----TTTTTTTAATATAAAAAAA-------AAGAACAACTTTCAGCAATGGATCTCTCGGCTTTCGTATCGATGAAGAACGCAGCAAATCGCGATATGTAGTGTGATCTGCCTAT--AGTGAATCATCAAATCTTT-GAACGCATCTTGCACCTTATGGTAT-TCCATAAGGTACGTCTGTTTCAGTACC-ACTAAAAAATCTCT-CCCAACTTTCTTCCCTCTTAGTGTGGGGAGAAAGGAGGACCAAGAGA------TGGGTTGTTA------------------------------------------CTGGTTCTGG---------------------------TGAT--------------------------------------------------------------------------------------------------------------------------------------GTTCG--------------------------------------------------------------------------------------------------------------------------------------------------------------------------------------------------------------------------------------------------------------------------------------------------------------------------------------------------------------------------------------------------------------------------------------------------------------------------------------------------------------------------------------------------------------------------------------------------------------------------------------------------CATCATTCTCAACCGGAAT-A----TCAAGGCTT--------GA-TCCCCCCAGTAACGGCGAGTGAAGAGGG-AAAAGCTCAAAG-TTGGAACC-TGGTGGG-CATAGCCCATCCGG-ATTGTAAACTAAAG-----TTTTAAAGTCG-TTTAGTCAGCCAGGTAAATAAGTCCTCTGGAAAGGGGCGACATAGAGGGTG-AAATCCCCGTCTTTGGCCTGAGACTTTTTCTGATTAG-----------GCGTTTGGC---------TTTAAAACGAAGAGTC---AGGTTGTTTGGGAAT------GCAGCC---TAAAA---TGGGAGGTAAATC--TCTC-----------------CTAAAGCTAAATATTGACGAAAGACCGATAGCGAA----------CAAGTACCGTGAGGG-----------AAAGATGAA---AAGCACTT-------TGAAAAGAGGGTCAAAAAG--TACGTGAAATTGCTGAA------AGGGAACCG---TATGAAATCAGACCTACTGGTAGGTAATC----A---------ATCTTT-CCTTTGGGAAGGATGCA-CTTGCCTACTT-TGTATGCCA------GCGACATTT----------------------------------TGGTTG-GGAGGAAAAAAATAGGG-GAAATGTAGCCTGGG-CTTCGGCTTAGGTG--TTATAGTCCCTTA----TAAAATACTTTCGAT-TGGAATG--AGGAACGCAGCAAAC-CCGTAAGGGCGAA-----------------------GATTCTGGGCGCTTGGATGA-AATAATG--AGAGAATTTCTG-----CTTTGGGTGGTGCTCTTATTATTTTGT-TCA----AC-TCGCTTAGAGTTCTTTTAATTTTGCTTAGGTTGTTGGCTTAATGATTT-TATATGACC-CGTCTTGAAACACGG-------------------------------------------------------------------------------------------------------------------------------------------------------------------------------------------------------------------------------------------------------------------------------------------------------------------------------------------------------------------------------------------------------------------------------------------------------------------------------------------------------------------------------------------------------------------------------------------------------------------------------------------------------------------------------------------------------------------------------------------------------------------------------------------------------------------------------------------------------------------------------------------------------------------------------------------------------------------------------------------------------------------------------------------------------------------------------------------------------------------------------------------------------------------------------------------------------------------------------------------------------------------------------------------------------------------------------------------------------------------------------------------------------------------------------------
>Cunninghamella_arrhiza_CGMCC_3_16111_
ACTTAT----------------TTTTGTTTATTGAGAAAAAAA----------GGGATTCTCTCTCTTTTTCTCTCTCT---------------------------------GAACACTAAATCATC-CACAG--TGTGGGAAATGTCTTTTCATTTTAACGCTT-GTGCC---TGGTATAGTCTTTAGTGCTACCA---------CTTG--AGTTTA------------TC-TTTTAGTCA-ATGG------ACTTTTAGATAGT----GCTTTTTTCT-------------------------------------------------------------------------------------TTGGA---------AGATAGC----------ACCTCTTGT-----------AAAAGGGGATAAGA-TTTC------------------------ATTTTTATTATACTTATTTTTTT----ACTG-A--ACT-GATAG-ACC--AT-A--AATCTATGGTTG----TTTTTTTTATTATAAAAAAATTA----AAAAACAACTTTCAGCAATGGATCTCTCGGCTTTCGTATCGATGAAGAACGCAGCAAATCGCGATATGTAATGTGATCTGCCTAT--AGTGAATCATCAAATCTTT-GAACGCATCTTGCACCTTATGGCAT-TCCATAAGGTACGTCTGTTTCAGTACC-ACTAATAAATCTCC-CTCCTCCATCTTTTGTGT----------------GGTGAAAAGGAGA------TAAATCATTA------------------------------------------CTGGTTCTGG---------------------------TGAT--------------------------------------------------------------------------------------------------------------------------------------TTTTGATTAT-----------------------------------------------------------------------------------------------------------------------------------------------------------------------------------------------------------------------------------------------------------------------------------------------------------------------------------------------------------------------TTTTTTTTAAAAAAAATCAAG-------------------------------------------------------------------------------------------------------------------------------------------------------------------------------------------------------------------------------------------------AATTGCTCTCAACCTAAAT-A-----TAAGGCTA--------GA-CT-CCCTAGTAACGGCGAGTGAAGAGGG-AAAAGCTCAAAG-TTGGAACC-TGGTGGG-CATAGCTCACCCGG-ATTGTAAACTAAAG-----TTTTCGAGTCG-TTTAGTCAGCCAGGTAAATAAGTCCTCTGGAAAGGGGCGACATAGAGGGTG-AAATCCCCGTCTTTGGCCTGAG----TTTTTGATTAG-----------GCGTTTGGC---------TTGGAAACGAAGAGTC---AGGTTGTTTGGGAAT------GCAGCC---TAAAA---TGGGAGGTAAATC--TCTC-----------------CTAAAGCTAAATATTGACGAAAGACCGATAGCGAA----------CAAGTACCGTGAGGG-----------AAAGATGAA---AAGCACTT-------TGAAAAGAGGGTCAAAAAG--TACGTGAAATTGCTGAA------AGGGAACCG---TATGAAATCAGACTTACTGGTAGGTAATC----A---------ATCTTT-CCCTTGGGAAGGATGCA-CTTGCCTGCTA-TGTACGCCA------GCGACATTT----------------------------------TGGTTGTGGAGGAAAAAAATAGTT-GGAATGTAGCTTGGG-CTTCGGCTTAGGTG--TTATAGACTACTA----TAAAATACTCTCGGC-TAGAATG--AGGAACGCAGCAAA--CCGTAA-GGCAAA-----------------------GATTTTAGGCGCTTGGGGGG-AATCATT--AGAGAATTTCTG-----CTTCGGGTGGTGCTTTAGTGATTTCGT-TCA----AC-TCGTTTGAATTTCTTTTTA-TTTGCTTAGGTTGTTGGCTTAATGATTT-TATATGACC-CGTCTTGAAACACGGACCAAGGAGTCCACCATATGCGCGAGTCTTTGGGTGTAGAAACCCATGGGCGGAA-GGAAATTGACTAAGATACCAAGG---CTTT--A-GCTGGCAGTATCCCCC---GGCATAGACGTTT-TATACT-GAAATGACTGAGGGCAAGCGCTTATGATGGGACCCGAAAGATGGTGAACTATACTTGAATAGGGTAAAGCCAGAGGAAAC-TCTGGTGGAAGCTCGCAGCGA-TTCTGACGTGCAAATCGATCGTCAAATTTGAGTATAGGGGCGAAAGACTAA--TCGAACCATCTAGTAGCT---------------------------------------------------------------------------------------------------------------------------------------------------------------------------------------------------------------------------------------------------------------------------------------------------------------------------------------------------------------------------------------------------------------------------------------------------------------------------------------------------------------------------------------------------------------------------------------------------------------------------------------------------------------------------------------------------------------------------------------------------------------------------------------------------------------------------------------------------------------------------------------------------------------------------------------------------------------------------------------------------------------------------------------------------------------------------------------------------------------------
>Cunninghamella_arrhiza_XY08047_
-TTTGT----------------------TTATTGAGAAAAAAAG---------GGATTCTCTCTCTTTTTTTTCTCATT---------------------------------GAACACTAAATCATC-CACAG--TGTGGGAAATGTC-TTTCATTTTAACGCTT-GTGCC---TGGTATAGTCTTTAGTGCTACCA---------CTTG--AGTTTA------------TC-TTTTAGTCA-ATGG------ACTTTTAGATAGT----GCTTTTTTCC-------------------------------------------------------------------------------------TTGGA---------AGATAGC----------ACCTCTTGT-----------AAAAGGGGATAAGA-TTTC------------------------ATTTTTATTATACTTATTTTTTTT---ACTG-A--ACT-GATAG-ACC--AT-A--AATCTATGGTTG--TTTATTTTTTATTATAAAAAAATTA----AAAAACAACTTTCAGCAATGGATCTCTCGGCTTTCGTATCGATGAAGAACGCAGCAAATCGCGATATGTAATGTGATCTGCCTAT--AGTGAATCATCAAATCTTT-GAACGCATCTTGCACCTTATGGCAT-TCCATAAGGTACGTCTGTTTCAGTACC-ACTAATAAATCTCC-CTCCTCCATCTTTTGTGT----------------GGTGAAAAGGAGA------TAAATCATTA------------------------------------------CTGGTTCTGG---------------------------TGAT--------------------------------------------------------------------------------------------------------------------------------------TTTTGATTAT-----------------------------------------------------------------------------------------------------------------------------------------------------------------------------------------------------------------------------------------------------------------------------------------------------------------------------------------------------------------------TTTTTTTTAAAAAAAATCAAG-------------------------------------------------------------------------------------------------------------------------------------------------------------------------------------------------------------------------------------------------AATTGCTCTCAACCTAAAT-A-----TAAGGCTA--------GA-CT-----------------------------------------------------------------------------------------------------------------------------------------------------------------------------------------------------------------------------------------------------------------------------------------------------------------------------------------------------------------------------------------------------------------------------------------------------------------------------------------------------------------------------------------------------------------------------------------------------------------------------------------------------------------------------------------------------------------------------------------------------------------------------------------------------------------------------------------------------------------------------------------------------------------------------------------------------------------------------------------------------------------------------------------------------------------------------------------------------------------------------------------------------------------------------------------------------------------------------------------------------------------------------------------------------------------------------------------------------------------------------------------------------------------------------------------------------------------------------------------------------------------------------------------------------------------------------------------------------------------------------------------------------------------------------------------------------------------------------------------------------------------------------------------------------------------------------------------------------------------------------------------------------------------------------------------------------------------------------------------------------------------------------------------------------------------------------------------------------------------------------------------------------------------------------------------------------------------------------------------------------------------------------------------------------------------------------------------------------------------------------------------
>Cunninghamella_bertholletiae_CBS_693_68_
ACATAT-----------------------TGGTCAAAAGAATAGTTT------GAAAAAGGCTATTTTTTTTTGACTTT-------------------------------------AAAAACTTATC-CACAG--TGTG-GAAATGTC------TTCTAACGCTT-GTGCC---TGGTTCAGTC--TAGTGCTGCCA---------CTTG--AGTTTA------------TC-CTTAGATCA-AGGG------ATCTTTGGGTAGT----TGTTCATTATTTTCTCTCTCTTTT---------------------------TAGGG-----------------------------GGGGGGAGA-TTAAT---------GATGGGC----------ACCTCTTG------------TAAAGGGGATAAGA---TT------------------------ACTTTTATTATACTAAATTTT------ACTG-A--ACT-GATAG-ACC--AT-A--AATCTATGGTTG------TTTTTTATTATAATTAAACAA----AAAAACAACTTTCAGCAATGGATCTCTCGGCTTTCGTATCGATGAAGAACGCAGCAAATCGCGATGTGTAATGTGATCTGCCTAT--AGTGAATCATCAAATCTTTGGAACGCATCTTGCACCTCATGGTAT-TCCATAAGGTACGTCTGTTTCAGTACC-ACTAATAAATCTCT-CTCTATCCT-----------------TGATGATAGAAAAAAAAGAGA------TAAATTATTA------------------------------------------CTGGTCCTGG---------------------------TGAT--------------------------------------------------------------------------------------------------------------------------------------TCTTTTTTTT-----------------------------------------------------------------------------------------------------------------------------------------------------------------------------------------------------------------------------------------------------------------------------------------------------------------------------------------------------------------------TTTTTATAAAAAGG--------------------------------------------------------------------------------------------------------------------------------------------------------------------------------------------------------------------------------------------------------AACCACTCTCG-CCTAAAT-A-----CAAGGCTC--------GA-CTCCCCTAGTAACGGCGAGTGAAGAGGG-AAAAGCTCAAAGTTTGGAACCCTGGTAGG-CATAGCTTACCCGG-ATTGTAAACTAAAG-----TTTTCGAGTCG-TTTAGTCAGCCAGGTAAATAAGTCCTCTGGAAAGGGGCGACATAGAGGGTG-AAATCCCCGTCTTTGGCCTGAG-----TTTTGATTAG-----------GCGTTTGGC---------TTGGAAACGAAGAGTC---AGGTTGTTTGGGAAT------GCAGCC---TAAAA---TGGGAGGTAAATC--TCTC-----------------CTAAAGCTAAATATTGACGAAAGACCGATAGCGAA----------CAAGTACCGTGAGGG-----------AAAGATGAA---AAGCACTT-------TGAAAAGAGGGTCAAAAAG--TACGTGAAATTGCTGAA------AGGGAACCG---TATGAAATCAGATCTACTGGTAGGTAATC----A---------ATCTTT-CCTTTGGGAAGGATGCA-CTTGCCTACTA-TGTATGCCA------GCGACATTT----------------------------------TGGTTG-GGAGGAAAAAAATAAAG-GAAATGTAGCTTAGG-TTTCGGCTTAGGTG--TTATAGTCCTTTA----TAAAATACTCTCGGC-TGGAATG--AGGAACGCAGCAAA--CCGTAA-GGCGAA-----------------------GATTTCAGGCGCTTAGAGGG-AATAATT--AGAGAATTTCTG-----CTTCGGGTGGTGCTTTGATTATTACCT-TTA----AC-ACGCTTGGAGTTCTTTTAA-TTTGCTTAGGTTGTTGGCTTAATGATTTTTATATGACC-CGTCTTGAAACACGGACCAAGGAGTCCACCATAGGCGCGAGTCTTTGGGTGTAAAAACCCATGGGCGGAA-GGAAATTGACTAAGATACCAAGG---CGCA--A-GCTGGCAGTATCCCCC--CGGCGTAGACGTTTTTATACTGGAAATGACTGAGGGCAAGCGCTTATGATGGGACCCGAAAGATGGTGAACTATACTTGAATAGGGTAAAGCCAGAGGAAACTTCTGGTGGAAGCTCGCAGCGATTCTGACGTGCCAAATCGATCGTCAAATTTGAGTATAGGGGCGAAAGACTAAATCGAACCCATCTAGTAGCT-----------------------------------------------------------------------------------------------------------------------------------------------------------------------------------------------------------------------------GCTGGTATCTCCAAGGATGGTCAAACCCGTGAACACGCTTTATTAGCTTTCACCCTTGGTGTCCGTCAATTAATTGTTGCTCTTAACAAGATGGATACTTGTAAATGGTCTCAAGATCGTTACAACGAAATTGTTAAGGAAGTTTCTTCCTTCATCAAGAAGATTGGTTACAATCCTAAATCCGTTCCTTTCGTCCCTATCTCTGGTTGGCACGGTGATAACATGTTGGAAGCTTCTACCAACATGCCTTGGTACAAGGGATGGACCAAGGAAACTAAAGCTGGTTCTTCCACTGGTAAGACTCTCTTAGAAGCCATTGACAGCATTGAACCTCCTACCCGTCCTTCTGACAAGCCTTTACGTCTTCCTTTACAAGATGTTTACAAGATTGGTGGTATTGGTACTGTCCCTGTTGGTCGTGTTGAAACTGGTGTCATCAAGGCTGGTATGGTTGTTACCTTCGCTCCCGCTAACGTCACCACTGAAGTTAAGTCCGTTGAAATGCATCACGAACAATTAGAACAAGGTGTTCCTGGTGACAACGTTGGTTTCAACGTCAAGAACGT--------------------------------------------------------------------------------------------------------------------------------------------------------------------------------------------------------------------------------------------------------------------------------------------------
>Cunninghamella_bertholletiae_CBS_190_84__
ACATAT-----------------------TGGTCAAAAGAATAGTTT------GAAAAAGGCTATTTTTTTTTGACTTA-------------------------------------AAAAACTTATC-CACAG--TGTGGGAAATGTC------TTCTAACGCTT-GTGCC---TGGTTCAGTC--TAGTGCTGCCA---------CTTG--AGTTTA------------TC-CTTAGATCA-AGGG------ATCTTTGGGTAGT----TGTTCATTATTTTCTCTCTCTTTT---------------------------TAGGG-----------------------------GGGGGGAGA-TTAAT---------GATGGGC----------ACCTCTTG------------TAAAGGGGATAAGA---TT------------------------ACTTTTATTATACTAAATTTT------ACTG-A--ACT-GATAG-ACC--AT-A--AATCTATGGTTG------TTTTTTATTATAATTAAACAA----AAAAACAACTTTCAGCAATGGATCTCTCGGCTTTCGTATCGATGAAGAACGCAGCAAATCGCGATATGTAATGTGATCTGCCTAT--AGTGAATCATCAAATCTTT-GAACGCATCTTGCACCTTATGGTAT-TCCATAAGGTACGTCTGTTTCAGTACC-ACTAATAAATCTCT-CTCTATCCT-----------------TGATGATAGAAAAAAAAGAGA------TAAATTATTA------------------------------------------CTGGTCCTGG---------------------------TGATTCTTTTTTTTTTTTTATTAAAAAGAACCACTCTCGGCCTAAATATAAGGCTCGACTTTTTTTACCAGATCTTGCATCTAGTAAAAACCTAGTCGGCTTTAATAGATTTTTATTTTCTATTAAGTTTATAGCCATTCTTATATTTTTTAAAATCTTGGCCTGAAATCAGATGGGACTACCCGCTGAACTTAAGCATATCAATAAGCGGAGGAATCATTACATATTGGTCAAAAGAATAGTTTGAAAAAGGCTATTTTTTTTTGACTTAAAAAACTTATCCACAGTGTGGGAAATGTCTTCTAACGCTTGTGCCTGGTTCAGTCTAGTGCTGCCACTTGAGTTTATCCTTAGATCAAGGGATCTTTGGGTAGTTGTTCATTATTTTCTCTCTCTTTTTAGGGGGGGGAGATTAATGATGGGCACCTCTTGTAAAGGGGATAAGATTACTTTTATTATACTAAATTTTACTGAACTGATAGACCATAAATCTATGGTTGTTTTTTATTATAATTAAAAAAAAAAAACAACTTTCAGCAATGGATCTCTCGGCTTTCGTATCGATGAAGAACGCAGCAAATCGCGATATGTAATGTGATCTGCCTATAGTGAATCATCAAATCTTTGAACGCATCTTGCACCTTATGGTATTCCATAAGGTACGTCTGTTTCAGTACCACTAATAAATCTCTCTCTATCCTTGATGATAGAAAAAAAGAGATAAATTATTACTGGTCCTGGTGATTCTTTTTTTTTTTTTATTAAGAAGAACCACTCTCGGCCTAAAT-A-----TAAGGCTC--------GA-CTCCCCTAGTAACGGCGAGTGAAGAGGG-AAAAGCTCAAAG-TTGGAACC-TGGTAGG-CATAGCTTACCCGG-ATTGTAAACTAAAG-----TTTTCGAGTCG-TTTAGTCAGCCAGGTAAATAAGTCCTCTGGAAAGGGGCGACATAGAGGGTG-AAATCCCCGTCTTTGGCCTGAG-----TTTTGATTAG-----------GCGTTTGGC---------TTGGAAACGAAGAGTC---AGGTTGTTTGGGAAT------GCAGCC---TAAAA---TGGGAGGTAAATC--TCTC-----------------CTAAAGCTAAATATTGACGAAAGACCGATAGCGAA----------CAAGTACCGTGAGGG-----------AAAGATGAA---AAGCACTT-------TGAAAAGAGGGTCAAAAAG--TACGTGAAATTGCTGAA------AGGGAACCG---TATGAAATCAGATCTACTGGTAGGTAATC----A---------ATCTTT-CCTTTGGGAAGGATGCA-CTTGCCTACTA-TGTATGCCA------GCGACATTT----------------------------------TGGTTG-GGAGGAAAAAAATAAAG-GAAATGTAGCTTAGG-TTTCGGCTTAGGTG--TTATAGTCCTTTA----TAAAATACTCTCGGC-TGGAATG--AGGAACGCAGCAAA--CCGTAA-GGCGAA-----------------------GATTTCAGGCGCTTAGAGGG-AATAATT--AGAGAATTTCTG-----CTTCGGGTGGTGCTTTGATTATTACCT-TTA----AC-ACGCTTGGAGTTCTTTTAA-TTTGCTTAGGTTGTTGGCTTAATGATT--TATATGAC------------------------------------------------------------------------------------------------------------------------------------------------------------------------------------------------------------------------------------------------------------------------------------------------------------------------------------------------------------------------------------------------------------------------------------------------------------------------------------------------------------------------------------------------------------------------------------------------------------------------------------------------------------------------------------------------------------------------------------------------------------------------------------------------------------------------------------------------------------------------------------------------------------------------------------------------------------------------------------------------------------------------------------------------------------------------------------------------------------------------------------------------------------------------------------------------------------------------------------------------------------------------------------------------------------------------------------------------------------------------------------------------------------------------------------------------------
>Cunninghamella_bainieri_NRRL_1375_
ACTTAT-------------------------------------------TTTGAAGTTTTTGAAAATTTTATCGTTTTC---------------ATTTACTTCT----------AAACAACATCATC-CACAG--TGTGGGAAATGTC------TTTATACGCTT-GTGCC---TGGTTCAGTC-ATTGTGCTGCCA---------CAGG--AGTTTA-------------C-TTTAGATCATAAGG------GTCTTTAGCTAGT----TTTCCGT----------------------------------------------------------------------------------------TAGGA-------------------------AACCTTCTGT-----------AAAAGGGGATAAGATTTTT------------------------TTTTTTATTATACTTTTTTTTTATT--ACTG-A--ACT-GATAG-ACC--AT-A--AATCTATGGTTGTTTTTTTTTTATATAATAATAAAATTT----AAAAACAACTTTCAGCAATGGATCTCTCGGCTTTCGTATCGATGAAGAACGCAGCAAATCGCGGTATGTAATGTGATCTGCCTAT--AGTGAATCATCAAATCTTT-GAACGCATCTTGCACCTTATGGTAT-TCCATAAGGTACGTCTGTTTCAGTACC-ACTAATAAATCTCCTCTCCACCTTGGTGGTTT------------------AAAAGAACGAGA------TAAATGATTA------------------------------------------CTGGT-CTGG---------------------------TGATTTT--------------------------------------------------------------------------------A--------------------------------------------------TTTTATATAA---------------------------------------------------------------------------------------------------------------------------------------------------------------------------------------------------------------------------------------------------------------------------------------------------------------------------------------------------------------------------------------------------------------------------------------------------------------------------------------------------------------------------------------------------------------------------------------------------------------------------------------------AATTACTCTCAACCTAAAT-A-----TTAGGCTC--------GA-CT-----------------------------------------------------------------------------------------------------------------------------------------------------------------------------------------------------------------------------------------------------------------------------------------------------------------------------------------------------------------------------------------------------------------------------------------------------------------------------------------------------------------------------------------------------------------------------------------------------------------------------------------------------------------------------------------------------------------------------------------------------------------------------------------------------------------------------------------------------------------------------------------------------------------------------------------------------------------------------------------------------------------------------------------------------------------------------------------------------------------------------------------------------------------------------------------------------------------------------------------------------------------------------------------------------------------------------------------------------------------------------------------------------------------------------------------------------------------------------------------------------------------------------------------------------------------------------------------------------------------------------------------------------------------------------------------------------------------------------------------------------------------------------------------------------------------------------------------------------------------------------------------------------------------------------------------------------------------------------------------------------------------------------------------------------------------------------------------------------------------------------------------------------------------------------------------------------------------------------------------------------------------------------------------------------------------------------------------------------------------------------------------
>Cunninghamella_binariae_CBS_481_66_
ATCAAT------------GCAAAGTTTCTCCAATGAATTTTGGGGTTTCTTTGATAAAATTTCTCTTCTTTTCCTTTCT-------------------------------------------------TTGAGGGAATTGAAGGAATC------CACTGTGATCT-GTTTC---GAGC----------------------------------------------------TT-TTTCATTTGAAAAAGCTACAACCCGT------T----TTTTTCT----------------------------------------------------------------------------------------TTGGA-------------AAC------------------------------AAACGGGTGTGGGG------------------------------CCTTTTAGGT----------------CTCGCA--ATTCAATAT-ACTTTATGA--AATTCTTGATTG------ATTCTTAATTGAAACA---------AAAAACAACTTTCAACAATGGATCTCTCGGCTTACGCATCGATGAAGAACGCAGCGAATCGCGATATGTAATGTGATCTGCATTT--AGTGAATCATCGAATCTTT-GAACGCATCTTGCGCCCAAGGGTAA-TCCTTTGGGCACGCCTGTTTCAGTGTTATGTTAAAC-------CCAAAATCTCTTTTTTGG-----------------------------------TGATGTAACG------------------------------------------TTGGGCTTGC---------------------------CAAT---------------------------------------------------------------------------------------------------------------------------------------CATTTTTTT---------------------------------------------------------------------------------------------------------------------------------------------------------------------------------------------------------------------------------------------------------------------------------------------------------------------------------------------------------------------------------------------------------------------------------------------------------------------------------------------------------------------------------------------------------------------------------------------------------------------------------------------GATCGGTCTTGCTTGGAATGA--TATCAATTCCA----GTCGGA-TCCCCCTAGTAACGGCGAGTGAAGAGGG-AAAAGCTCAAGT-TTGGAAGCTTCGTGG--CATAGCTACGACGC-GTTGTAAACTGAAG-----TTTTTTGGGTG-ATTGGGCGACCGGATAAATAAGTCCTTTGGAAAGGGGCAACATAGAGGGTG-ACATTCCCGTCTTTGGTCCGAG------TCAGTGCAG-----------TCGC-TGCC---------CAGGAAACGACGAGTC---AGGTTGTTTGGGAAT------GCAGCC---TAAAA---TGGGAGGTAAATC--TCTC-----------------CTAAAGCTAAATACTGGCGTAAGACCGATAGCGAA----------CAAGTACCGTGAGGG-----------AAAGATGAA---AAGGACTT-------TGAAAAGAGGGTCAAATAG--TACGTGAAATTGTTGAA------AGGGAACCG---TATGAAAGTAGACTGGCTTGGTGATGATC----A---------ATGTGT-GTTTCGGCACGCATGCA-CTCAT-TGCCTTTGCCAGCCA------GCGGCAGTT----------------------------------TTTGCT-AAAGGAAGAAAATCAGG-GGAATGTAGCTTCGA-TTTCGGTTGAAGTG--TTATAGCTCCTGG----TAAAATACTTTGGCA-GAGACTG--AGGCTAGCAGCGGA--TCTT-----TGGG-----------------------AACTTTGCGCGCTTGTCGTCCAATGGTT------AAGTTTT------CTTCGGATG----CTTGGTCATTGGGTGGCA----AC-TCGTGTGATGCTTCACCCT-TCCGCTTAGGTCGCTGGCGTAATGCTTT-TATATGACC-CGTCTTGAAACACGGACCAAGGAGTCCACGTATAGAGCGAGTCGTTGGGTG-GCAAACCCAAAGGCGAAG-TGAAAGCGATTGGGAAGAAACTG------T--T-ACAGGTGGCACTCCCGGGGGGATATGACGTTT-TATACA-GATTGACCTCACCCAAAGCTCTATGCATGGGACCCGAAAGATGGTGAACTATACTTGAATAGGGTGAAGCCAGAGGAAAC-TCTGGTGGAGGCTCGTAGCGA-TTCTGACGTGCAAATCGATCGTCGAATTTGAGTATA-GGGCGAAAGACTAA--TCGAACCATCTAGTAGCT-----------------------------------------------------------------------------------------------------------------------------------------------------------------------------------------------------------------------------GCTGGTATCTCCAAGGATGGTCAAACTCGTGAACACGCTTTATTAGCTTTCACTCTTGGTGTACGTCAATTAATTGTTGCTCTTAACAAGATGGATACCTGTAAATGGTCTCAAGATCGTTACAACGAAATTGTTAAAGAAGTTTCCTCCTTCATCAAGAAGATTGGTTACAATCCTAAATCTGTTCCTTTCGTTCCTATCTCTGGATGGCACGGTGATAACATGTTAGAAGCCTCTAACAACATGCCTTGGTACAAGGGATGGACCAAAGAAACCAAAGCTGGTTCTTCCACTGGTAAGACTCTCTTAGAAGCCATCGATGCTATTGAACCTCCTACCCGTCCTTCCGACAAGCCTTTACGTCTTCCTTTACAAGATGTTTACAAGATTGGTGGTATTGGTACCGTCCCTGTTGGTCGTGTTGAAACTGGTGTTATCAAAGCTGGTATGGTTGTTACCTTCGCCCCTGCTAACGTCACCACTGAAGTTAAGTCCGTTGAAATGCATCACGAACAATTAGAACAAGGTGTTCCCGGTGACAACGTTGGTTTCAACGTCAAGAACGT--------------------------------------------------------------------------------------------------------------------------------------------------------------------------------------------------------------------------------------------------------------------------------------------------
>Cunninghamella_bigelovii_Salicorn_5_
AAGAAT-----------GGGAGGGGGGGTTGAGGTAGGTAGGAGGTTATCTTTAGGATCGTCCTACCTTTCACCCTTCT---------------------------------CTAATTGAACGCATC-TATAG-AGATGGGCAAAGTC------TATGGAAGCTT-ATTCC---TTGCTGGCTTTAATGGGCTGGCAGGCTGGGGGTTGGTTGGTTTGGTGGTTGACTGGTTGGTTTGGTTGGTTGG---------TTTTGGTTGG----GCTTATGGCCTGGCTGATTGATTGACTGGCTGACTGGTTGGTTAGGCATATTGGCCTAACTGGTTGGGGTTGGGCTTATGGCCTGACTGGACTAGTTAGGCTTTTGCCTCTTAGGCTAGACTGTTAGCCTTTAGC-----------AAAAAGGAATAAGA-----------------------------AATTTTTATATACACTAAGTTATTTGATCTG-A--AAT-GTTAG-ACC--AT-ATTGACTTATGGTTG-----TTTTTTTTATATATATTAAAA-----AAGAACAACTTTCAGCAATGGATCTCTCGGCTTTCGTATCGATGAAGAACGCAGCAAATCGCGATATGTAGTGTGATCTGCCTAT--AGTGAATCATCAAATCTTT-GAACGCATCTTGCACCTTATGGTAT-TCCATAAGGTACGTCTGTTTCAGTACC-ATTAA-AAATCTCT--CCAACTTTCTTCCCTCTTAGTGGGGGGAGAAAGAAGGACCAAGAGA------TGGGTTGTTA------------------------------------------CTGGTTCTGG---------------------------TGAT--------------------------------------------------------------------------------------------------------------------------------------GTTCG--------------------------------------------------------------------------------------------------------------------------------------------------------------------------------------------------------------------------------------------------------------------------------------------------------------------------------------------------------------------------------------------------------------------------------------------------------------------------------------------------------------------------------------------------------------------------------------------------------------------------------------------------CATCATTCTCAACCGGAAT-A----TCAAGGCTT--------GA-TCCCCCCAGTAACGGCGAGTGAAGAGGG-AAAAGCTCAAAG-TTGGAACC-TGGTGGG-CATAGCCCATCCGG-ATTGTAAACTAAAG-----TTTTAAAGTCG-TTTAGTCAGCCAGGTAAATAAGTCCTCTGGAAAGGGGCGACATAGAGGGTG-AAATCCCCGTCTTTGGCCTGAGACTTTTTCTGATTAG-----------GCGTTTGGC---------TTTAAAACGAAGAGTC---AGGTTGTTTGGGAAT------GCAGCC---TAAAA---TGGGAGGTAAATC--TCTC-----------------CTAAAGCTAAATATTGACGAAAGACCGATAGCGAA----------CAAGTACCGTGAGGG-----------AAAGATGAA---AAGCACTT-------TGAAAAGAGGGTCAAAAAG--TACGTGAAATTGCTGAA------AGGGAACCG---TATGAAATCAGACTTACTGGTAGGTAATC----A---------ATCTTTCCCTTTGGGAAGGATGCA-CTTGCCTACTTTTGTATGCCA------GCGACATTT----------------------------------TGGTTG-GGAGGAAAAAAATAGGG-GAAATGTAGCCTAGG-CTTCGGTTTAGGTG--TTATAGTCCCTTA----TAAAATACTTTCGAC-TGGAATG--AGGAACGCAGCAAAC-CCGTAAGGGCGAA-----------------------GATTCTGGGCGCTTGGATGG-AATAATG--AGAGAATTTCTG-----CTTTGGGTGGTGCTCTTATTATTTTGT-TCA----AC-TCGTTTAGAGTTCTTTTTATTTTGCTTAGGTTGTTGGCTTAATGATTT-TATATGACC-CGTCTTGACCCACGGACC-------------------------------------------------------------------------------------------------------------------------------------------------------------------------------------------------------------------------------------------------------------------------------------------------------------CTGATTGTGGTATTCTTATCATTGCTTCTGGTACTGGTGAATTCGAAGTAAGTTTTGATCTAAATTTTTTTGTTAAAAAAAAAAAAAGATAGGATGAAATATATATGGGGTTTTTTATTTATTTATTTATTTGAGAATGTGTCTTTTTTTTTTTTTTGTGTTATCTTTTTGATGGCTTATCTTTTCTTTTTCTTTTTTTTTTTACTTAAAAAAAAAAATAGGCTGGTATCTCCAAGGATGGTCAAACCCGTGAACACGCTTTATTAGCTTTCACTCTTGGTGTACGTCAATTAATTGTTGCTCTTAACAAGATGGATACTTGTAAATGGTCTCAAGATCGTTACAACGAAATTGTTAAGGAAGTTTCATCCTTCATCAAGAAGATTGGTTACAATCCTAAATCCGTTCCTTTCGTTCCTATTTCCGGATGGCACGGTGATAACATGTTGGAAGCCTCTACCAACATGCCTTGGTACAAGGGATGGACCAAGGAAACTAAAGCTGGTTCCTTCACTGGTAAGACTCTCTTAGAAGCCATTGATTCCATTGAACCTCCTACTCGTCCTGTTGACAAGCCTTTACGTCTTCCTTTACAAGATGTTTACAAGATTGGTGGTATTGGTACCGTCCCTGTTGGTCGTGTTGAAACTGGTGTTATCAAGGCTGGTATGGTTGTTACCTTCGCTCCTGCTAACGTCACCACTGAAGTTAAATCCGTTGAAATGCATCACGAACAATTAGAACAAGGTGTTCCTGGTGATAACGTTGGTTTCAACGTCAAGAACGTTTCCGTTAAGGATATCCGTCGTGGTAACGTCTGTTCCGACTCCAAGAACGACCCCGCTAAGGAATCTGCTTCCTTCAACGCTCAAGTTATCGTTTTGAACCACCCTGGTCAAATCGGTGCTGGTTATGCCCCAGTTCTTGACTGTCACACTGCTCACATTGCTTGTAAATTCGCTGAATTATTAGAAAAGATCGATCGTCGTACTGGTAAGAAGCTCGAAGATGCTCCTAAATTCGTTAAATCCGGTGACTCTGCTATCGTTAAGATGGTTCCTTCCAAGCCCATGTGTG
>Cunninghamella_blakesleeana_CBS_133_27_
ACTTAT----------------------TTATTGAGAGAAAGAGAG-----------------------TCTCCTCTCT---------------CTCTCTCAAT------------TAAAAATCATC-CACAG--TGTGGGAAATGTC-TTTCATTTAAACGCTT-GTGCC---TGGTATAGTC--TAGTGCTACCA---------CTTG--AGTTTA------------TC-TTTTAGTCA-ATGG------ACTTTTAGATAGT----GCTTTTT------------------------------------------------------------------------------------TCC-TTGGA---------AGATAGC----------ACCTCTTGT-----------AAAAGGGGATAAGA--TTT------------------------CATTTTATTATACTTTTTTTTTTTTTAACTG-A--ACT-GATAG-ACC--AT-A--AATCTATGGTTG------TTTTTTATTATAAAAAAATT-----AAAAACAACTTTCAGCAATGGATCTCTCGGCTTTCGTATCGATGAAGAACGCAGCAAATCGCGATATGTAATGTGATCTGCCTAT--AGTGAATCATCAAATCTTT-GAACGCATCTTGCACCTTATGGCAT-TCCATAAGGTACGTCTGTTTCAGTACC-ACTAATAAATCTCC-CTCCTCCATCTTTGTTGATGA-------TAGGATAAAAAAAAGGAGA------TAAATCATTA------------------------------------------CTGGTTCTGG---------------------------TGAT--------------------------------------------------------------------------------------------------------------------------------------TTTTGATTTT-------------------------------------------------------------------------------------------------------------------------------------------------------------------------------------------------------------------------------------------------------------------------------------------------------------------------------------------------------------------------TTTTTATTAAAAAATCAAG-------------------------------------------------------------------------------------------------------------------------------------------------------------------------------------------------------------------------------------------------AATTGCTCTCAACCTAAAT-A-----TAAGGCTA--------GA-CTCCCCTAGTAACGGCGAGTGAAGAGGG-AAAAGCTCACAG-TTGGAACC-TGGTGGG-CATAGCTCACCCGG-ATTGTAAACTAAAG-----TTTTTGAGTCG-TTTAGTCAGCCAGGTAAATAAGTCCTCTGGAAAGGGGCGACATAGAGGGTG-AAATCCCCGTCTTTGGCCTGAG-----TTTTGATTAG-----------GCGTTTGGC---------TTGGAAACGAAGAGTC---AGGTTGTTTGGGAAT------GCAGCC---TAAAA---TGGGAGGTAAATC--TCTC-----------------CTAAAGCTAAATATTGACGAAAGACCGATAGCGAA----------CAAGTACCGTGAGGG-----------AAAGATGAA---AAGCACTT-------TGAAAAGAGGGTCAAAAAG--TACGTGAAATTGCTGAA------AGGGAACCG---TATGAAATCAGACTTACTGGTAGGTAATC----A---------ATCTTT-CCCTTGGGAAGGATGCA-CTTGCCTGCTA-TGTACGCCA------GCGACATTT----------------------------------TGGTTGTGGAGGAAAAAAATAGTT-GGAATGTAGCCTGGG-TTTCGGCTTAGGTG--TTATAGACTACTA----TAAAATACTCTCGGC-TAGAATG--AGGAACGCAGCAAA--CCGTAA-GGCGAA-----------------------GATTTTAGGCGCTTGGGGGG-AATCATT--AGAGAATTTCTG-----CTTCGGGTGGTGCTTTAGTGATTTCGT-TCA----AC-TCGTTTGAATTTCTTTTTA-TTTGCTTAGGTTGTTGGCTTAATGATTT-TATATGACC-CGTCTTGAAACACGGACCAAGGAGTCCACCATATGCGCGAGTCTTTGGGTGTAGAAACCCATGGGCGGAA-GGAAATTGACTAAGATACCAAGG---CTTT--A-GCTGGCAGTATCCCCC---GGCATAGACGTTT-TATACT-GAAATGACTGAGGGCAAGCGCTTATGATGGGACCCGAAAGATGGTGAACTATACTTGAATAGGGTAAAGCCCGAGGAAAC-TCTGGTGGAAGCTCGCAGCGATTTCTGACGTGC-AATCGATCGTCAAATTTGAGTATAGGGGCGAAAGACTAA--TCGAACCATCTAGTAGCT-----------------------------------------------------------------------------------------------------------------------------------------------------------------------------------------------------------------------------GCTGGTATCTCCAAGGATGGTCAAACCCGTGAACACGCTTTATTAGCTTTCACTCTTGGTGTACGTCAATTAATTGTTGCTCTTAACAAGATGGATACCTGTAAATGGTCTCAAGATCGTTACAACGAAATTGTTAAGGAAGTTTCTTCCTTCATCAAGAAGATTGGTTACAATCCTAAATCCGTTCCTTTCGTTCCTATTTCCGGATGGCACGGTGATAACATGTTGGAAGCTTCTACCAACATGCCTTGGTACAAGGGATGGACCAAGGAAACCAAAGCTGGTTCTTCCACTGGTAAGACTCTTTTAGAAGCCATCGATTCTATTGAACCCCCTACCCGTCCTTCCGACAAGCCTTTACGTCTTCCTTTACAAGATGTTTACAAGATCGGTGGTATTGGTACTGTCCCCGTTGGTCGTGTTGAAACTGGTGTCATCAAAGCTGGTATGGTTGTTACTTTCGCTCCTGCTAACGTCACCACTGAAGTTAAGTCCGTTGAAATGCATCACGAACAATTAGAACAAGGTGTTCCTGGTGATAACGTTGGTT------------------------------------------------------------------------------------------------------------------------------------------------------------------------------------------------------------------------------------------------------------------------------------------------------------------
>Cunninghamella_blakesleeana_CBS_782_68__
ACTTAT----------------------TTATTGAGAAAGAGAG---------------------TCTTCTCTCTCTCT---------------CTCAATTAA----------------AAATCATC-CACAG--TGTGGGAAATGTC-TTTCATTTAAACGCTT-GTGCC---TGGTATAGTC--TAGTGCTACCA---------CTTG--AGTTTA------------TC-TTTTAGTCA-ATGG------ACTTTTAGATAGT----GCTTTTTTCC-------------------------------------------------------------------------------------TTGGA---------AGATAGC----------ACCTCTTGT-----------AAAAGGGGATAAGA--TTT------------------------CATTTTATTATACTTTTTTTTTTTTTAACTG-A--ACT-GATAG-ACC--ATAA--AATCTATGGTTG------TTTTTTATTATAAAAAAATT-----AAAAACAACTTTCAGCAATGGATCTCTCGGCTTTCGTATCGATGAAGAACGCAGCAAATCGCGATATGTAATGTGATCTGCCTAT--AGTGAATCATCAAATCTTT-GAACGCATCTTGCACCTTATGGCAT-TCCATAAGGTACGTCTGTTTCAGTACC-ACTAATAAATCTCC-CTCCTCCATCTTTGTTGATGATAG----GATAAAAAAAAAAAGGAGA------TAAATCATTA------------------------------------------CTGGTTCTGG---------------------------TGAT--------------------------------------------------------------------------------------------------------------------------------------TTTTGAATTT----------------------------------------------------------------------------------------------------------------------------------------------------------------------------------------------------------------------------------------------------------------------------------------------------------------------------------------------------------------------TTTTTTATTAAAAAAAATCAAG-------------------------------------------------------------------------------------------------------------------------------------------------------------------------------------------------------------------------------------------------AATTGCTCTCAACCTAAAT-A-----TAAGGCTA--------GA-CTCCCCTAGTAACGGCGAGTGAAGAGGGAAAAAGCTCAAAG-TTGGAACCTTGGTGGGCCATAGCTCACCCGGAATTGGAAACTAAAG-----TTTTTGAGTCGTTTTAGTCAGCCAGGTAAATAAGTCCTCTGGAAAGGGGCGACATAGAGGGTGAAAATCCCCGTCTTTGGCCTGAG-----TTTTGATTAG-----------GCGTTTGGC---------TTGGAAACGAAGAGTC---AGGTTGTTTGGGAAT------GCAGCC---TAAAA---TGGGAGGTAAATC--TCTC-----------------CTAAAGCTAAATATTGACGAAAGACCGATAGCGAA----------CAAGTACCGTGAGGG-----------AAAGATGAA---AAGCACTT-------TGAAAAGAGGGTCAAAAAG--TACGTGAAATTGCTGAA------AGGGAACCG---TATGAAATCAGACTTACTGGTAGGTAATC----A---------ATCTTT-CCCTTGGGAAGGATGCA-CTTGCCTGCTA-TGTACGCCA------GCGACATTT----------------------------------TGGTTGTGGAGGAAAAAAATAGTT-GGAATGTAGCCTGGG-TTTCGGCTTAGGTG--TTATAGACTACTA----TAAAATACTCTCGGC-TAGAATG--AGGAACGCAGCAAA--CCGTAA-GGCGAA-----------------------GATTTTAGGCGCTTGGGGGG-AATCATT--AGAGAATTTCTG-----CTTCGGGTGGTGCTTTAGTGATTTCGT-TCA----AC-TCGTTTGAATTTCTTTTTA-TTTGCTTAGGTTGTTGGCTTAATGATTTATATATGACCTCGTCTTGAAACACGGACCAAGGAGTCCACCATATGCGCGAGTCTTTGGGTGTAGAAACCCATGGGCGGAA-GGAAATTGACTAAGATACCAAGG---CTTT--A-GCTGGCAGTATCCCCC---GGCATAGACGTTT-TATACT-GAAATGACTGAGGGCAAGCGCTTATGATGGGACCCGAAAGATGGTGAACTATACTTGAATAGGGTAAAGCCAGAGGAAGC-TCTGGTGGAAGCTCGCAGCGA-TTCTGACGTGCAAATCGATCGTCAAATT------------------------------------------------------------------------------------------------------------------------------------------------------------------------------------------------------------------------------------------------------------------------GCTGGTATCTCCAAGGATGGTCAAACCCGTGAACACGCTTTATTAGCTTTCACTCTTGGTGTACGTCAATTAATTGTTGCTCTTAACAAGATGGATACCTGTAAATGGTCTCAAGATCGTTACAACGAAATTGTTAAGGAAGTATCATCCTTCATCAAGAAGATTGGTTACAATCCTAAATCCGTTCCTTTCGTTCCTATTTCCGGATGGCACGGTGATAACATGTTGGAAGCTTCTACCAACATGCCTTGGTACAAGGGATGGACCAAGGAAACCAAAGCTGGTTCTTCCACTGGTAAGACTCTTTTAGAAGCCATCGATTCTATTGAACCCCCTACCCGTCCTTCCGACAAGCCTTTACGTCTTCCTTTACAAGATGTTTACAAGATCGGTGGTATTGGTACTGTTCCCGTTGGTCGTGTTGAAACTGGTGTCATCAAAGCTGGTATGGTTGTTACTTTCGCTCCTGCTAACGTCACCACTGAAGTTAAGTCCGTTGAAATGCATCACGAACAATTAGAACAAGGTGTTCCTGGTGATAACGTTGGTTTCAACGTCAAGAACGTT-------------------------------------------------------------------------------------------------------------------------------------------------------------------------------------------------------------------------------------------------------------------------------------------------
>Cunninghamella_clavata_Cu_15_
ATGAAT--------------GATTATTTTTGGGGGGTGTAAAAAG---------------------------CCTTCTT---------------AAA----------------TAATAAAAACTATC-CACAG--TGTGGGAAAAGTC-----ATTCAATCGCTT-GTGCC---TGGTTAGTCA--TTGAGCTAGCC---------CCCA--AGTTTACCTAGGATGTACTT-CCTTTGT----AGG------ATTTTTCGGTAGA----GAGTTTTGGAGAAAGATTTCGTAAGATT----------------T--CCATTTTGA-----------------------------AAAAATTTT-TTAAT---------TGAAAAA---------GACCTTGGGTT----------AAAATGGGATAAGA----A------------------------AATTTTTATATACTATTTTTTTTTTTTACTAAA--ATTCGATAG-GCC-----AAAAGTTTTTGGTTG-------TTTTTAAAAATTATAAATTTC---AAAAACAACTTTCAGCAATGGATCTCTCGGCTTTCGTATCGATGAAGAACGCAGCAAATCGCGATATGTAATGTGATCTGCCTAT--AGTGAATCATCAAATCTTT-GAACGCATCTTGCACCTTATGGTAC-TCCATAAGGTA-GTCTGTTTCAGTACCAACTCATAAATCTGT-CAAATTAATTATTTTATTATGATTATATTTTG---------ATGAGA------AAAATGTTTA------------------------------------------CTGGTTCTGG---------------------------TGGT-------------------------------------------------------------------------------------------------------------------------------------CTCTCTCTTTT---------------------------------------------------------------------------------------------------------------------------------------------------------------------------------------------------------------------------------------------------------------------------------------------------------------------------------------------------------------------------------------------------------------------------------------------------------------------------------------------------------------------------------------------------------------------------------------------------------------------------------------------GACTACTCTCAACCTAAAT-A-----TTAGGCTC-------TGA-CT-----------------------------------------------------------------------------------------------------------------------------------------------------------------------------------------------------------------------------------------------------------------------------------------------------------------------------------------------------------------------------------------------------------------------------------------------------------------------------------------------------------------------------------------------------------------------------------------------------------------------------------------------------------------------------------------------------------------------------------------------------------------------------------------------------------------------------------------------------------------------------------------------------------------------------------------------------------------------------------------------------------------------------------------------------------------------------------------------------------------------------------------------------------------------------------------------------------------------------------------------------------------------------------------------------------------------------------------------------------------------------------------------------------------------------------------------------------------------------------------------------------------------------------------------------------------------------------------------------------------------------------------------------------------------------------------------------------------------------------------------------------------------------------------------------------------------------------------------------------------------------------------------------------------------------------------------------------------------------------------------------------------------------------------------------------------------------------------------------------------------------------------------------------------------------------------------------------------------------------------------------------------------------------------------------------------------------------------------------------------------------------------
>Cunninghamella_clavata_CBS_362_95_
AAGAAA--------------------------------------------------------TGTGAGGTTTTTTTTTTGGATGGGGCGGTAAGCTCCTGAAAAAAAAAAAAAAAAAGCCAACTATC-CACAG--TGTGGGAAAAGTC------TTGAATCGCTT-GTGCC---TGGCTAGTCA--TTGAGCTAGTC---------CCTA--AGTTTACCTAGGGAGGACTC-CTTAGGT---AGTG------ATTTTTTGATGAG----GCATTTTTTTTTCAAAATATATTA----AGATGAAAATTTTAATA--TTTGAATAA-----------------------------AAAATGTTT-TTAAT---------TGAAAAA---------TACCTTGGGTT----------AAAATGGGATAAGA----------------------------TAATTATTTTAAATAAGTTTTTT-----ACTAAA--ATTCGATAG-ACC--AA----AAATTTTGGTTG----TTGTTTATATAAAAATTATA-------AAAAACAACTTTCAGCAATGGATCTCTCGGCTTTCGTATCGATGGAGAACGCAGCAAATCGCGATATGTAATGTGATCTGCCTAT--AGTGAATCATCAAATCTTT-GAACGCATCTTGCACCTTATGGTAT-TCCATAAGGTACGTCTGTTTCAGTACC-ACTAATAAATCTCATTCTAAATGTTTTT---------------AAAATATTTTTTTATGAGA------AAAATTATTA------------------------------------------CTGGTTCTGG---------------------------TGGT-----------------------------------------------------------------------------------------------------------------------------------CTCTTTT---------------------------------------------------------------------------------------------------------------------------------------------------------------------------------------------------------------------------------------------------------------------------------------------------------------------------------------------------------------------------------------------------------------------------------------------------------------------------------------------------------------------------------------------------------------------------------------------------------------------------------------------------GATCACTCTCAACCTAAATAA-----TTAGGCTC-------TGA-CT-------------------------------------------------------------------------------------------------------------------------------------------------------------------------------------------------------------------------------------------------------------------------------------------------------------------------------------------------------------------------------------------------------------------------------------------------------------------------------------------------------------------------------------------------------------------------------------------------------------------------------------------------------------------------------------------------------------------------------------------------------------------------------------------------------------------------------------------------------------------------------------------------------------------------------------------------------------------------------------------------------------------------------------------------------------------------------------------------------------------------------------------------------------------------------------------------------------------------------------------------------------------------------------------------------------------------------------------------------------------------------------------------------------------------------------------------------------------------------------------------GCTGGTATCTCCAAGGATGGTCAAACCCGTGAACACGCTTTATTAGCTTTCACTCTTGGTGTACGTCAATTAATTGTTGCTCTTAACAAGATGGATACCTGTAAATGGTCTCAAGATCGTTATAACGAAATCGTTAAGGAAGTTTCCTCTTTCATCAAGAAGATTGGTTACAATCCTAAATCCGTTCCTTTCGTCCCTATCTCTGGATGGCACGGTGATAACATGTTAGAAGCCTCTAACAACATGCCTTGGTACAAGGGATGGACTAAAGAAACCAAAGCTGGTTCTTCCACTGGTAAGACTCTTTTAGAAGCCATCGATGCCATTGAACCCCCTACCCGTCCTTCTGACAAGCCTTTACGTCTTCCTTTACAAGATGTTTACAAGATTGGTGGTATTGGTACTGTCCCCGTTGGTCGTGTTGAAACTGGTGTTATCAAAGCTGGTATGGTTGTTACCTTCGCCCCTGCTAATGTCACCACTGAAGTTAAGTCCGTTGAAATGCATCACGAACAATTAGAACAAGGTGTTCCTGGTGATAACGTTGGTTTCAACGTCAAGAACGTT-------------------------------------------------------------------------------------------------------------------------------------------------------------------------------------------------------------------------------------------------------------------------------------------------
>Cunninghamella_clavata_CBS_100178_
ATGAAT--------------GATTATTTTTGGGGGGTGTAA------------AAAG---------------CCTTCTT---------------AAA----------------TAATAAAAACTATC-CACAG--TGTGGGAAAAGTC-----ATTCAATCGCTT-GTGCC---TGGTTAGTCA--TTGAGCTAGCC---------CCCA--AGTTTACCTAGGATGTACTT-CCTTTGT----AGG------ATTTTTCGGTGAG----AGATTTTGGAGAAAGATTTCGTAAGATT----------------T--CCATTTTGA-----------------------------AAAAATTTT-TTAAT---------TGAAAAA---------GACCTTGGGTT----------AAAATGGGATAAGA----A------------------------AATTTTTATATACTATTTTTTTTTTTTACTAAA--ATTCGATAG-ACCAAAA----GTTTTTTGGTTG-------TTTTTAAAAATTATAAATTTCA--AAAAACAACTTTCAGCAATGGATCTCTCGGCTTTCGTATCGATGAAGAACGCAGCAAATCGCGATATGTAATGTGATCTGCCTAT--AGTGAATCATCAAATCTTT-GAACGCATCTTGCACCTTATGGTAT-TCCATAAGGTACGTCTGTTTCAGTACC-ACTCATAAATCTCT-CAAATTAATTATTTTATTATGATTATATTTTG---------ATGAGA------AAAATGTTTA------------------------------------------CTGGTTCTGG---------------------------TGGT-------------------------------------------------------------------------------------------------------------------------------------CTCTCTCTTTT---------------------------------------------------------------------------------------------------------------------------------------------------------------------------------------------------------------------------------------------------------------------------------------------------------------------------------------------------------------------------------------------------------------------------------------------------------------------------------------------------------------------------------------------------------------------------------------------------------------------------------------------GACTACTCTCAACCTAAAT-A-----TTAGGCTC-------TGA-CTCCCCTAGTAACGGCGAGTGAAGAGGG-AAAAGCTCAAAG-TTGGAACC-TGGTGGT-CATAGGCTACCCGG-ATTGTAAACTAAAG-----TTTTTGAGTCG-TTTAGTCAGACTGGTAAATAAGTCCTCTGGAAAGGGGCGACATAGAGGGTG-AAATCCCCGTCTTTGGCCAGAA-----TTTTGATTAG-----------GCGTTTGGC---------TTGGAAACGAAGAGTC---AGGTTGTTTGGGAAT------GCAGCC---TAAAA---TGGGAGGTAAATC--TCTC-----------------CTAAAGCTAAATATTGACGAAAGACCGATAGCGAA----------CAAGTACCGTGAGGG-----------AAAGATGAA---AAGCACTT-------TGAAAAGAGGGTCAAAAAG--TACGTGAAATTGCTGAA------AGGGAACCG---TATGAAATCAGACCTACTGGTAGGTAATC----A---------ATCTTT-CCTTTGGGAAGGATGCA-CTTGCCTGCTATTGTATGCCA------GCGACATTT----------------------------------TGGCTTGGAAGGAAAAAAATAGGG-GGAATGTAGCCTAGG-CTTCGGTTTAGGTG--TTATAGCCCTTTA----TAAAATACTTTCGAC-TGGAATG--AGGAACGCAGCAAA--CCGTAA-GGCGAA-----------------------GATTTTAGGCGCTTGGGGGG-AGTAATG--AGAGAATTTCTG-----CTTCGGGTGGTGCTTTTATTATTTCTT-TCA----AC-TCGCTTGGAGTTCTTTTAA-TTTGCTTAGGTTGTTGGCTTAATGATTT-TATATGAC--------------------------------------------------------------------------------------------------------------------------------------------------------------------------------------------------------------------------------------------------------------------------------------------------------------------------------------------------------------------------------------------------------------------------------------------------------------------------------------------------------------------------------------------------------------GCTGGTATCTCCAAGGATGGTCAAACCCGTGAACACGCTTTATTAGCTTTCACTCTTGGTGTACGTCAATTAATTGTTGCTCTTAACAAGATGGATACCTGTAAATGGTCTCAAGATCGTTATAACGAAATCGTTAAGGAAGTTTCCTCTTTCATCAAGAAGATTGGTTACAATCCTAAATCCGTTCCTTTCGTCCCTATCTCTGGATGGCACGGTGATAACATGTTAGAAGCCTCTAACAACATGCCTTGGTACAAGGGATGGACTAAAGAAACTAAAGCTGGTTCTTCCACTGGTAAGACTCTTTTAGAAGCCATCGATGCCATTGAACCCCCTACCCGTCCTTCTGACAAGCCTTTACGTCTTCCTTTACAAGATGTTTACAAGATTGGTGGTATTGGTACTGTCCCCGTTGGTCGTGTTGAAACTGGTGTTATCAAAGCTGGTATGGTTGTTACCTTCGCCCCTGCTAATGTCACCACTGAAGTTAAGTCCGTTGAAATGCATCACGAACAATTAGAACAAGGTGTTCCTGGTGATAACGTTGGTTTCAACGTCAAGAACGTT-------------------------------------------------------------------------------------------------------------------------------------------------------------------------------------------------------------------------------------------------------------------------------------------------
>Cunninghamella_echinulata_CBS_156_28_
AACTAT----------------------TTGTGGGGAATAGGCTTTAAAA---------------CCCTTTTCACCATT----------------------------------------AATTCATC-CATAA--TGTGGGTCAAACC-------------ACAT-GCGCA--------------------------------------------------------------ATGTTTTTAAAAGG---GTTACTTTCGGGTACT----CTTTTTTTA--------------------------------------------------------------------------------------TTATA---------ATATGGT-----------TCTTTTTT--------------GGGCTATATTA---TT------------------------AATTTTTTTATACTAAATTT-------ACTGAATAAC--GATTG-ACC--AT----AATTTATGGTTG--------TTTAAAAATATATTAATTTATATAAAAACAACTTTCAGCAATGGATCTCTCGGCTTTCGTATCGATGAAGAACGCAGCAAATCGCGATATTTAATGTGATCTGCCTAT--AGTGAATCATCAAATCTTT-GAACGCATCTTGCACCCTATGGTAT-TCCGTAGGGTACATCTGTTTCAGTACC-ATTCAAACATCTCC-CTCAATCCTTTTTTTTTAAAA-------AAGAGAATGAGATCAGAGA------TAAATTATAA------------------------------------------ATGGTCCTGGGTAAGCTGTGCTATAGTCTTTAT----TGAC----------------------------------------------------------------------------------TATACCTGACGGAATT----------------------CTATCACTACCCGCCCTTATATCT---------------------------------------------------------------------------------------------------------------------------------------------------------------------------------------------------------------------------------------------------------------------------------------------TTATGGTATAAGCTCGGTGTTAGGAGGTAGGAGCATAGTAAAGAACCTAACTTGCCTTTGTCAGCCT-------TCTTAATTGAAGGACATGATGCGACTGTGG---------------------------------------------------------------------------------------------------------------------------------------------------------------------------------------------------------------------------------GACGCCCGATTACCCTCGACTTAAAT-ATCTGTTAAGGTTA-AATTCTTGA-CTCCCTCAGTAACGGCGAGTGAACAGGG-AAAAGCTCAAAG-TTGGAACC-TGGTGGG-CCTAGCCTACCCGG-ATTGTAAACTAAAG-----TTTTTGGGTCG-TTTAGTCAGCCAGATAAATAAGTCCTCTGGAAAGGGGCGACATAGAGGGTG-AAATCCCCGTCTTTGGTCTGAG------CATGATTAG-----------GCGTTTGGC---------CTGGAAACGAAGAGTC---AGGTTGTTTGGGAAT------GCAGCC---TAAAA---TGGGAGGTAAATC--TCTC-----------------CTAAAGCTAAATATTGACGAAAGACCGATAGCGAA----------CAAGTACCGTGAGGG-----------AAAGATGAA---AAGCACTT-------TGAAAAGAGGGTCAAAAAG--TACGTGAAATTGCTGAA------AGGGAACCG---TATAAAATCAGACTTACTGGTAGGTAATC----A---------ACCTTC-CTCTCGGGGAGGGTGCA-CTTGCCTGCTATTGTATGCCA------GCAATACTT----------------------------------TGGTTG-GGAGGAAAAAAGTAGGA-GAAATGTAGCCTGGG-TTTCGGCTTAGGTG--TTATAGTCTCTTG----CAAAATACTCTCGGC-TGGAGTA--AGGAACGCAGCAAA--CCGTAA-GGCGAA-----------------------GATTTTGGGCGCTTGGAGTT-AATAGTT--GGAGAATTTCTG-----CTTCGGGTGGTGCTTCAGCTATTGATT-TTA----AC-TCGCTTAAAGTTCTTTTAA-ATTGCTTAGGTTGTTGGCTT-------------------------------------------------------------------------------------------------------------------------------------------------------------------------------------------------------------------------------------------------------------------------------------------------------------------------------------------------------------------------------------------------------------------------------------------------------------------------------------------------------------------------------------------------------------------------------GCTGGTATCTCCAAGGATGGTCAAACCCGTGAACACGCTTTATTAGCTTTCACCCTTGGTGTACGTCAATTAATTGTTGCTATCAACAAGATGGACTCCACCAAATGGTCTGAAGCTCGTTACAAGGAAATCGTCAAGGAAGTTTCCGGTTTCATCAAGAAGATCGGTTTCAACCCTGCCTCCGTTCCTTTCGTCCCCATTTCTGGCTGGCACGGTGATAACATGTTGGAAGAATCCAAGAACATGGATTGGTTCAAGGGATGGACCAAGGAAACCAAGACTGGTTCTTACAAGGGTAAGACTCTCTTAGAAGCTATTGATGCTATCGAACCTCCTACCCGTCCTTCCGACAAGCCTTTACGTCTTCCTTTACAAGATGTTTACAAGATTGGTGGTATTGGTACCGTCCCTGTAGGTCGTGTTGAAACTGGTGTCATCAAAGCTGGTATGGTTGTTACCTTCGCCCCTGCTAACGTCACCACTGAAGTTAAGTCCGTTGAAATGCATCACGAACAATTAGAACAAGGTGTTCCCGGTGACAACGTTGGTTTCAACGTCAAGAACGT--------------------------------------------------------------------------------------------------------------------------------------------------------------------------------------------------------------------------------------------------------------------------------------------------
>Cunninghamella_elegans_CBS_160_28_
ACTTAT--------------------------TCGGTCATTGGTTTTTATTCAAAAA-----------CCTTTGGCTTT----------------------------------------AAATCATC-CACAG--TGTGGGAAATGTC------TTCTAACGCTT-GTGCC---TGGTTCAGTC--TAGTGCTGCCA---------CTTG--AGTTTA------------CT-CTTGGGTCA-AGGG------ACCTTTGGGTAGT----TTGTTCA----------------------------------------------------------------------------------------TT------------CGTGAGC---------AACCTCTTG------------TAACGGGGATAAGA---TT------------------------AATTTTATTATACTAAATTTT------ACTG-A--ACT-GATAG-ACC--AT-A--AATCTATGGTTG------TTTTTTATTATAAACAA--------AAAAACAACTTTCAGCAATGGATCTCTCGGCTTTCGTATCGATGAAGAACGCAGCAAATCGCGATATGTAATGTGATCTGCCTAT--AGTGAATCATCAAATCTTT-GAACGCATCTTGCACCTTATGGTAT-TCCATAAGGTACGTCTGTTTCAGTACC-ACTAGTAAATCTCCCCTCCACCTTGGTGGTTT-----------------AAAAGGAAGGAGA------TAAATTATTA------------------------------------------CTGGTTCTGG---------------------------TGAT--------------------------------------------------------------------------------------------------------------------------------------TCTTGATTTA---------------------------------------------------------------------------------------------------------------------------------------------------------------------------------------------------------------------------------------------------------------------------------------------------------------------------------------------------------------------------------------TTAAG-------------------------------------------------------------------------------------------------------------------------------------------------------------------------------------------------------------------------------------------------AATTACTCTCGACCTAAAT-A-----TAAGGCTC--------GA-CTTCCGTAG---------GTGAACCTGC----------------GGAA-------GGATCATTACTTATTCGG--------------------TCATTGGTT---TTTATTCA-----------AAAACCTTTGGCTTTAAATCATCCACAGTGTGGGAAATGTCTTCTAACGCTTGTGCCTGGTTCAGTCTAGTGCTGCCACTTGAGTTTACT---------CTTGGGTCAAGGGACCTTTGGGTAGTTTGTTCATTCGTGAGCAACCTCTTGTAA---CGGGGATAAGATTAATTTT-----------------ATTATACTAAATTTTACTGA---ACTGATAGACCA----------TAAAT-CTATGGTTGTTTTTTATTATAAACAAAAA---AACAACTT-------TCAGCAATGGATCTCTCGGCTTTCGT---ATCGATGAAGAACGCAGCAAATCGCGATATGTAATGTGATCTGCCTATAGTGAATCATCAA---------ATCTTT-----------GAACGCATCTTGCACCTTATGGTATTCCATAAGGTACGTCTGTTTCAGTACCACTAGTAAATCTCCCCTCCACCTTGGTGGTTTAAAAGGAAGGAGAT-----AAATTAT---------TACTGGTTCTGGTGATTCTTGATTTATTA----AGAATTACTCTCGAC-CTAAATA--T-----------AA---------GGCTCG-----------------------ACTTTT-----------------TTATT------AGATCTCG-----CATCTGGTAAAACCTAG-----------TCG----GCTTTAATAGGATTTATTT----CTTATTAGGGTTATAACCATCATTTTACCTTTAAATCTTGGCCTGTAATCAGAGCCCTACCCGCTGAACTTAAGC------------------ATATCAATAAGCGGAG-GA-----------------------------------------------------------------------------------------------------------------------------------------------------------------------------------------------------------------------------------------------------------------------------------------------------------------------------------------------------------------------------------------------------------------------------------------------------------------------------------GCTGGTATCTCCAAGGATGGTCAAACCCGTGAACACGCTTTATTAGCTTTCACCCTTGGTGTCCGTCAATTAATTGTTGCTCTTAACAAGATGGATACTTGTAAATGGTCTCAAGATCGTTACAACGAAATTGTTAAGGAAGTTTCTTCCTTCATCAAGAAGATTGGTTACAATCCTAAATCCGTTCCTTTCGTCCCTATCTCTGGATGGCACGGTGATAACATGTTGGAAGCTTCTGTCAACATGCCTTGGTACAAGGGATGGACCAAGGAAACCAAAGCTGGTTCTTCCACTGGTAAGACTCTCTTAGAAGCCATCGATGCTATTGAACCTCCTACCCGTCCTTCTGACAAGCCTTTACGTCTTCCTTTACAAGATGTTTACAAGATTGGTGGTATTGGTACCGTTCCTGTAGGTCGTGTTGAAACTGGTGTCATCAAAGCCGGTATGGTTGTTACCTTCGCCCCTGCTAACGTCACCACTGAAGTTAAGTCCGTTGAAATGCATCACGAACAATTAGAACAAGGTGTTCCCGGTGATAACGTTGGTTTCAACGTCAAGAACGTT-------------------------------------------------------------------------------------------------------------------------------------------------------------------------------------------------------------------------------------------------------------------------------------------------
>Cunninghamella_elegans_CBS_167_53__
ACTTAT--------------------------TCGGTCATTGGTTTTTATTCAAAAA-----------CCTTTGGCTTT----------------------------------------AAATCATC-CACAG--TGTGGGAAATGTC------TTCTAACGCTT-GTGCC---TGGTTCAGTC--TAGTGCTGCCA---------CTTG--AGTTTA------------CT-CTTGGGTCA-AGGG------ACCTTTGGGTAGT----TTGTTCA----------------------------------------------------------------------------------------TT------------CGTGAGC---------AACCTCTTG------------TAACGGGGATAAGA---TT------------------------AATTTTATTATACTAAATTTT------ACTG-A--ACT-GATAG-ACC--AT-A--AATCTATGGTTG------TTTTTTATTATAAACAA--------AAAAACAACTTTCAGCAATGGATCTCTCGGCTTTCGTATCGATGAAGAACGCAGCAAATCGCGATATGTAATGTGATCTGCCTAT--AGTGAATCATCAAATCTTT-GAACGCATCTTGCACCTTATGGTAT-TCCATAAGGTACGTCTGTTTCAGTACC-ACTAGTAAATCTCCCCTCCACCTTGGTGGTTT------------------AAAAGGAAGAGA------TAAATTATTA------------------------------------------CTGGTTCTGG---------------------------TGAT--------------------------------------------------------------------------------------------------------------------------------------TCTTGATTTA---------------------------------------------------------------------------------------------------------------------------------------------------------------------------------------------------------------------------------------------------------------------------------------------------------------------------------------------------------------------------------------TTAAG-------------------------------------------------------------------------------------------------------------------------------------------------------------------------------------------------------------------------------------------------AATTACTCTCGACCTAAAT-A-----TAAGGCTC--------GA-CTCCCCTAGTAACGGCGAGTGAAGAGGG-AAAAGCTCAAAG-TTGGAACC-TGGTGGG-CATAGCTCACCCGG-ATTGTAAACTAAAG-----TTTTTGAGTCG-TTTAGTCAGCCAGGTAAATAAGTCCTCTGGAAAGGGGCGACATAGAGGGTG-AAATCCCCGTCTTTGGCCTGAG-----TTTTGGTTAG-----------GCGTTTGGC---------TTGGAAACGAAGAGTC---AGGTTGTTTGGGAAT------GCAGCC---TAAAA---TGGGAGGTAAATC--TCTC-----------------CTAAAGCTAAATATTGACGAAAGACCGATAGCGAA----------CAAGTACCGTGAGGG-----------AAAGATGAA---AAGCACTT-------TGAAAAGAGGGTCAAAAAG--TACGTGAAATTGCTGAA------AGGGAACCG---TATGAAATCAGACCTACTGGTAGGTAATC----A---------ATCTTT-CCCTTGGGAAGGATGCA-CTTGCCTGCTA-TGTATGCCA------GCGACATTT----------------------------------TGGTTG-GGAGGAAAAAAATAGAA-GGAATGTAGCCTAGG-CTTCGGTTTAGGTG--TTATAGACTTTTA----TAAAATACTCTCGGC-TGGAATG--AGGAACGCAGCAAA--CCGTAA-GGCGAA-----------------------GATTCTAGTCGCTTGGGGGG-AATAATT--AGAGAATTTCTG-----CTTCGGGTGGTGCTTTGATTATTACTT-TCA----ACTTCGGTTGGAGTTCTTTTAA-TTTGCTTAGGTTGTTGGCTTAATGATTT-TATATGAC--------------------------------------------------------------------------------------------------------------------------------------------------------------------------------------------------------------------------------------------------------------------------------------------------------------------------------------------------------------------------------------------------------------------------------------------------------------------------------------------------------------------------------------------------------------GCTGGTATCTCCAAGGATGGTCAAACCCGTGAACACGCTTTATTAGCTTTCACTCTTGGTGTCCGTCAATTAATTGTTGCTCTTAACAAGATGGATACTTGTAAATGGTCTCAAGATCGTTACAAYGAAATTGTTAAGGAAGTTTCTTCCTTCATCAAGAAGATTGGTTACAATCCTAAATCCGTTCCTTTCGTCCCTATCTCTGGATGGCACGGTGATAACATGTTGGAAGCCTCTGTCAACATGCCTTGGTACAAGGGATGGACCAAGGAAACCAAAGCTGGTTCTTCCACTGGTAAGACTCTCTTAGAAGCCATCGATGCTATTGAACCTCCTACCCGTCCTTCTGACAAGCCTTTACGTCTTCCTTTACAAGATGTTTACAAGATTGGTGGTATTGGTACCGTCCCTGTAGGTCGTGTTGAAACTGGTGTCATCAAAGCCGGTATGGTTGTTACCTTCGCCCCTGCTAACGTCACCACTGAAGTTAAATCCGTTGAAATGCATCACGAACAATTAGAACAAGGTGTTCCTGGTGACAACGTTGGTTTCAACGTCAAGAACGT--------------------------------------------------------------------------------------------------------------------------------------------------------------------------------------------------------------------------------------------------------------------------------------------------
>Cunninghamella_elegans_EML_RUS1_1_
ACTTAT--------------------------TCGGACATTGGTTTTTATTCAAAAA-----------CCTTTGGCTTT----------------------------------------AAATCATC-CACAG--TGTGGGAAATGTC------TTCTAACGCTT-GTGCC---TGGTTCAGTC--TAGTGCTGCCA---------CTTG--AGTTTA------------CT-CTTGGGTCA-AGGG------ACCTTTGGGTAGT----TTGTTCA----------------------------------------------------------------------------------------TT------------CGTGAGC---------AACCTCTTG------------TAACGGGGATAAGA---TT------------------------AATTTTATTATACTAAATTTT------ACTG-A--ACT-GATAG-ACC--AT-A--AATCTATGGTTG------TTTTTTATTATAAACAA--------AAAAACAACTTTCAGCAATGGATCTCTCGGCTTTCGTATCGATGAAGAACGCAGCAAATCGCGATATGTAATGTGATCTGCCTAT--AGTGAATCATCAAATCTTT-GAACGCATCTTGCACCTTATGGTAT-TCCATAAGGTACGTCTGTTTCAGTACC-ACTAGTAAATCTCCCCTCCACCTTGGTGGTTT------------------AAAAGGAAGAGA------TAAATTATTA------------------------------------------CTGGTTCTGG---------------------------TGAT--------------------------------------------------------------------------------------------------------------------------------------TCTTGATTTA---------------------------------------------------------------------------------------------------------------------------------------------------------------------------------------------------------------------------------------------------------------------------------------------------------------------------------------------------------------------------------------TTAAG-------------------------------------------------------------------------------------------------------------------------------------------------------------------------------------------------------------------------------------------------AATTACTCTCGACCTAAAT-A-----TAAGGCTC--------GA-CT-----------------TGAAGAGGG-AAAAGCTCAAAG-TTGGAACC-TGGTGGG-CATAGCTCACCCGG-ATTGTAAACTAAAG-----TTTTTGAGTCG-TTTAGTCAGCCAGGTAAATAAGTCCTCTGGAAAGGGGCGACATAGAGGGTG-AAATCCCCGTCTTTGGCCTGAG-----TTTTGGTTAG-----------GCGTTTGGC---------TTGGAAACGAAGAGTC---AGGTTGTTTGGGAAT------GCAGCC---TAAAA---TGGGAGGTAAATC--TCTC-----------------CTAAAGCTAAATATTGACGAAAGACCGATAGCGAA----------CAAGTACCGTGAGGG-----------AAAGATGAA---AAGCACTT-------TGAAAAGAGGGTCAAAAAG--TACGTGAAATTGCTGAA------AGGGAACCG---TATGAAATCAGACCTACTGGTAGGTAATC----A---------ATCTTT-CCCTTGGGAAGGATGCA-CTTGCCTGCTA-TGTATGCCA------GCGACATTT----------------------------------TGGTTG-GGAGGAAAAAAATAGAG-GGAATGTAGCCTAGG-CTTCGGTTTAGGTG--TTATAGACTTTTA----TAAAATACTCTCGGC-TGGAATG--AGGAACGCAGCAAA--CCGTAA-GGCGAA-----------------------GATTCTAGTCGCTTGGGGGG-AATAATT--AGAGAATTTCTG-----CTTCGGGTGGTGCTTTGATTATTACTT-TCA----ACTTCGGTTGGAGTTCTTTTAA-TTTGCTTAGGTTGTTGGCTTAATGATTT-TATATGAC------------------------------------------------------------------------------------------------------------------------------------------------------------------------------------------------------------------------------------------------------------------------------------------------------------------------------------------------------------------------------------------------------------------------------------------------------------------------------------------------------------------------------------------------------------------------------------------------------------------------------------------------------------------------------------------------------------------------------------------------------------------------------------------------------------------------------------------------------------------------------------------------------------------------------------------------------------------------------------------------------------------------------------------------------------------------------------------------------------------------------------------------------------------------------------------------------------------------------------------------------------------------------------------------------------------------------------------------------------------------------------------------------------------------------------------------------
>Cunninghamella_elegans_EML_RUS1_2_
---TAC----------------------TTCTTAGGACATTGGTTTTTATTCGAAAA-----------CCTTTGGCTTT----------------------------------------AAATCATC-CACAG--TGTGGGAAATGTC------TTCTAACGCTT-GTGCC---TGGTTCAGTC--TAGTGCTGCCA---------CTTG--AGTTTA------------CT-CTTGGGTCA-AGGG------ACCTTTGGGTAGT----TTGTTCA----------------------------------------------------------------------------------------TT------------CGTGAGC---------AACCTCTTG------------TAACGGGGATAAGA---TT------------------------AATTTTATTATACTAAATTTT------ACTG-A--ACT-GATAG-ACC--AT-A--AATCTATGGTTG------TTTTTTATTATAAACAA--------AAAAACAACTTTCAGCAATGGATCTCTCGGCTTTCGTATCGATGAAGAACGCAGCAAATCGCGATATGTAATGTGATCTGCCTAT--AGTGAATCATCAAATCTTT-GAACGCATCTTGCACCTTATGGTAT-TCCATAAGGTACGTCTGTTTCAGTACC-ACTAGTAAATCTCCCCTCCACCTTGGTGGTTT------------------AAAAGGAAGAGA------TAAACTATTA------------------------------------------CTGGTTCTGG---------------------------TGAT--------------------------------------------------------------------------------------------------------------------------------------TCTTGATTTA---------------------------------------------------------------------------------------------------------------------------------------------------------------------------------------------------------------------------------------------------------------------------------------------------------------------------------------------------------------------------------------TTAAG-------------------------------------------------------------------------------------------------------------------------------------------------------------------------------------------------------------------------------------------------AATTACTCTCGACCTAAAT-A-----TAAGGCTC--------GA-CT-----------------TGAAGAGGG-AAAAGCTCAAAG-TTGGAACC-TGGTGGG-CATAGCTCACCCGG-ATTGTAAACTAAAG-----TTTTTGAGTCG-TTTAGTCAGCCAGGTAAATAAGTCCTCTGGAAAGGGGCGACATAGAGGGTG-AAATCCCCGTCTTTGGCCTGAG-----TTTTGGTTAG-----------GCGTTTGGC---------TTGGAAACGAAGAGTC---AGGTTGTTTGGGAAT------GCAGCC---TAAAA---TGGGAGGTAAATC--TCTC-----------------CTAAAGCTAAATATTGACGAAAGACCGATAGCGAA----------CAAGTACCGTGAGGG-----------AAAGATGAA---AAGCACTT-------TGAAAAGAGGGTCAAAAAG--TACGTGAAATTGCTGAA------AGGGAACCG---TATGAAATCAGACCTACTGGTAGGTAATC----A---------ATCTTT-CCCTTGGGAAGGATGCA-CTTGCCTGCTA-TGTATGCCA------GCGACATTT----------------------------------TGGTTG-GGAGGAAAAAAATAGAG-GGAATGTAGCCTAGG-CTTCGGTTTAGGTG--TTATAGACTTTTA----TAAAATACTCTCGGC-TGGAATG--AGGAACGCAGCAAA--CCGTAA-GGCGAA-----------------------GATTCTAGTCGCTTGGGGGG-AATAATT--AGAGAATTTCTG-----CTTCGGGTGGTGCTTTGATTATTACTT-TCA----ACTTCGGTTGGAGTTCTTTTAA-TTTGCTTAGGTTGTTGGCTTAATGATTT-TATATGAC------------------------------------------------------------------------------------------------------------------------------------------------------------------------------------------------------------------------------------------------------------------------------------------------------------------------------------------------------------------------------------------------------------------------------------------------------------------------------------------------------------------------------------------------------------------------------------------------------------------------------------------------------------------------------------------------------------------------------------------------------------------------------------------------------------------------------------------------------------------------------------------------------------------------------------------------------------------------------------------------------------------------------------------------------------------------------------------------------------------------------------------------------------------------------------------------------------------------------------------------------------------------------------------------------------------------------------------------------------------------------------------------------------------------------------------------------
>Cunninghamella_globospora_CGMCC_3_16020_
AACTAT---------------------GTTGTGGGGAAGAGGGGAGCCTTGAAAGCAATTTCATGGTTTCTTTTTTTCC-----------------------------------TACTCATTTTATC-CACCT--TTTGTGCACTGTC-TTTATTCATCAGTCTT-GTACCGCAAGGTGCACGCCTGAGCCTTGGA-------------------------------------TCATGATCA-ATGG------TCCATTGGG--------GCTCT---------------------------------------------------------------------------------------------------------------------------------------------GGTGCGGATTGATA----------------------------CACCTTTTTTATACTAAATTAT------ACTGAA--AAT-GATTG-ACC--AT----AAATCATGGTTG------TTTATAATAATAATAAAAA------AAAAACAACTTTCAGCAATGGATCTCTCGGCTTTCGTATCGATGAAGAACGCAGCAAATCGCGATATTTAATGTGATCTGCCTAT--AGTGAATCATCAAATCTTT-GAACGCATCTTGCACCTTATGGTAT-TCCATAAGGTACGTCTGTTTCAGTACCAACTGTTA--TCTCC-CTTCCTCCCCATTCGTTTGGGTTGAATGATGGAAGAAGGATCAGAGA------TTTATTG-AA------------------------------------------TTGGTCCTGG---------------------------TGGT--------------------------------------------------------------------------------------------------------------------------------AGTAGGCTTTGCTGCC-----------------------------------------------------------------------------------------------------------------------------------------------------------------------------------------------------------------------------------------------------------------------------------------------------------------------------------------------------------------------TTGTCGTCCTACGGGGTGATGCAGTATTGCAGCCGAAGACAAA---------------------------------------------------------------------------------------------------------------------------------------------------------------------------------------------------------------------------ATCCACTCTCGACCTAATA-A-----TAAAGCCGGCTTAACCGA-GT---------------------------------------------------------------------------------------------------------TAGTCAGCCAGGTAAATAAGTCCTCTGGAAAGGGGCGACATGGAGGGTG-AAATCCCCGTCTTTGGCCTGAG-TTTTTTTTGATTAG-----------GCGTTTGGC---------CTGGAAACGAAGAGTC---AGGTTGTTTGGGAAT------GCAGCC---TAAAA---TGGGAGGTAAATC--TCTC-----------------CTAAAGCTAAATATTGACGAAAGACCGATAGCGAA----------CAAGTACCGTGAGGG-----------AAAGATGAA---AAGCACTT-------TGAAAAGAGGGTCAAAAAG--TACGTGAAATTGCTGAA------AGGGAACCG---TATAAAATCAGATTTACTGGTAGGTAATC----A---------ACCTTT-CCCTTGGGAAGGGTGCA-CTTGCCTACTCATGTATGCCA------GCGATATTT----------------------------------CGGTTA-GAAGGAAAAAAGTGGGA-GGAAGGTAGCCTAGGCCTTTGGTTTAGGTG--TTATAGCCTCTTA----CAAAATACTTTTGGC-TGGAATA--AGGAACGCAGCAAAC-CCGCAAGGGCGAA-----------------------GAGTTTGGGTGCTTGGGGTG-ATGAGTG--AGTGAATTTCTG-----CTTCGGGTGGTGCATTCACTTATCATT-TCA----AC-CCATCTAGGCTTCTTTTTA-TTTGCTTAGGTTGTTGGCTTAATGATTT-TATATGACC-CGTCTTGAAACACGGACCAAGGAGTCCACCATAGGCGCAAGTCTTTGGGTGTAAAAACCCATAGGCGAAA-GGAAATTGACTAAGATACCAAGGCAGTCAA--ATGCTGGCAGTATCCCCC---GGCGTGGACGTTTCTATACT-GAAATGACTGAGGGTAAGCGCTTATGATGGGACCCGAAAGATGGTGAACTATACTTGAATAGGGTGAAGCCAGAGGAAAC-TCTGGTGGAAGCTCGCAGCGA-TTCTGACGTGCAAATCGATCGTCAAATTTGAGTATAGGGGCGAAAGACTAA--TCGAACCATCAGTGTCCT---------------------------------------------------------------------------------------------------------------------------------------------------------------------------------------------------------------------------------------------------------------------------------------------------------------------------------------------------------------------------------------------------------------------------------------------------------------------------------------------------------------------------------------------------------------------------------------------------------------------------------------------------------------------------------------------------------------------------------------------------------------------------------------------------------------------------------------------------------------------------------------------------------------------------------------------------------------------------------------------------------------------------------------------------------------------------------------------------------------------
>Cunninghamella_gigacellularis_URM_7400_
ACTTAT---------------------------------------TTTGGTTGATTTGGGTACCTCTTTTTTTTGGTTC---------------CATTTCTACC-----------TAAAAATTTATC-CACAG--TGTGGGCAATGTC------TATTAAAGCTT-GTGCC---TGGTTGGTCT---AGTGCCGCCA---------CTGG--AGTTTA------------TC-CTTGGGTCA-AGGG------ACCCTTGGATAGTTGGGTCTTTAT-------------------------------------------------------------------------------------TT-TTATT---------AAGAACC----------ACCTCTTG------------TAACGGGGATAAGA---TT------------------------AATTTTATTATACTAAATTTG------ACTGAA--AAT-GATTG-ACC--ATTATTATTTTATGGTTG------TTTTTTATTATATAAAAAAAA----AAAAACAACTTTCAGCAATGGATCTCTCGGCTTTCGTATCGATGAAGAACGCAGCAAATCGCGATATGTAATGTGATCTGCCTAT--AGTGAATCATCAAATCTTT-GAACGCATCTTGCACCTTATGGTAT-TCCATAAGGTACGTCTGTTTCAGTACC-ACTAGTAAATCTCC-CCCAACCCTTTTTGGTT-------------------GAGATCAGAGA------TAAATTATTA------------------------------------------CTGGTCCTGG---------------------------TGGA--------------------------------------------------------------------------------------------------------------------------------------TATGGAGTTA--------------------------------------------------------------------------------------------------------------------------------------------------------------------------------------------------------------------------------------------------------------------------------------------------------------------------------------------------------------------AGAATAGCTTTGAGCGAAATTCTC-------------------------------------------------------------------------------------------------------------------------------------------------------------------------------------------------------------------------------------------------CACCACTCTCGGCCTAAAA------TCAAGGCTC--------GA-CTCCCCTAGTAACGGCGAGTGAAGAGGG-AAAAGCTCAAAG-TTGGAACC-TGGTGGG-CATAGCTTACCCGG-ATTGTAAACTAAAG-----TTTTTGAGTCG-TCTAGTCAGCCAGGTAAATAAGTCCTCTGGAAAGGGGCGACATAGAGGGTG-AAATCCCCGTCTTTGGCCTGAG-----TTTTGGTTAG-----------GCGTTTGGC---------TTGGAAACGAAGAGTC---AGGTTGTTTGGGAAT------GCAGCC---TAAAA---TGGGAGGTAAATC--TCTC-----------------CTAAAGCTAAATATTGACGAAAGACCGATAGCGAA----------CAAGTACCGTGAGGG-----------AAAGATGAA---AAGCACTT-------TGAAAAGAGGGTTAAAAAG--TACGTGAAATTGCTGAA------AGGGAACCG---TATGAAATCAGACCTACTGGTAGGTAATC----A---------ACCTTT-TCCTTGGAAAGGGTGCA-CTTGCCTGCTA-TGTATGCCA------GCGACATTT----------------------------------CGGTTG-GAAGGAAAAAAGTGGAG-GGAATGTAGCCTCGG-CTTCGGCTTAGGTG--TTATAGACCTTTA----CAAAATACTTTCGAC-TGGAATG--AGGAACGCAGCAAA--CCGTAA-GGCGAA-----------------------GATTCTAGGTGCTTGGGGGG-AATAGTT--GGAGAATTTCTG-----CTTCGGGTGGTGCTTCAACTATTTCTT-TCA----AC-TCATTTGGAGTTCTTTTAA-TTTGCTTAGGTTGTTGGCTTAATGATTT-TATACGAC------------------------------------------------------------------------------------------------------------------------------------------------------------------------------------------------------------------------------------------------------------------------------------------------------------------------------------------------------------------------------------------------------------------------------------------------------------------------------------------------------------------------------------------------------------------------------------------------------------------------------------------------------------------------------------------------------------------------------------------------------------------------------------------------------------------------------------------------------------------------------------------------------------------------------------------------------------------------------------------------------------------------------------------------------------------------------------------------------------------------------------------------------------------------------------------------------------------------------------------------------------------------------------------------------------------------------------------------------------------------------------------------------------------------------------------------------
>Cunninghamella_homothallica_IFO6736_
ACTTAT------------------------------------------------------------TTTTGATCTCTCT----------------------------TAGAGATCAATAAAATCATC-CACAG--TGTGGGAAATGTC-----TTCTTAACGCTT-GTGCC---TGGTTCAGTCATATGTACTGCCA---------CTTG--TGTTTA------------TT-CTTAGATCA-AGGG------ATCTTTGAGTAGT----TTTCAGT------------------------------------------------------------------------------------------------------AATGAAA----------ACCTCTTG------------TAAAGGGGACAAGA--TTT------------------------ACTTTTATTATACT---TTTA------ACTG-A--ACT-GATAG-ACC--AT-A--AATCTATGGTTG-------TTTTTATTAAAACC----------AAAAACAACTTTCAGCAATGGATCTCTCGGCTTTCGTATCGATGAAGAACGCAGCAAATCGCGATATGTAATGTGATCTGCCTAT--AGTGAATCATCAAATCTTT-GAACGCATCTTGCACCCTATGGTAT-TCCATAAGGTACGTCTGTTTCAGTACCAACTAATAAATCTCT--CTAACCATCTTTTTTGA----------TGGAATTTTAGTCAAGACA------TAAATTATTA------------------------------------------CTGGTTCTGG---------------------------TGAT---------------------------------------------------------------------------------------------------------------------------------TCAAAATTTATTTTG---------------------------------------------------------------------------------------------------------------------------------------------------------------------------------------------------------------------------------------------------------------------------------------------------------------------------------------------------------------------------------------------------------------------------------------------------------------------------------------------------------------------------------------------------------------------------------------------------------------------------------------------AATTGCTCTCAACCTAAAT-A-----TAAGGCAT--------GA-CT-----------------------------------------------------------------------------------------------------------------------------------------------------------------------------------------------------------------------------------------------------------------------------------------------------------------------------------------------------------------------------------------------------------------------------------------------------------------------------------------------------------------------------------------------------------------------------------------------------------------------------------------------------------------------------------------------------------------------------------------------------------------------------------------------------------------------------------------------------------------------------------------------------------------------------------------------------------------------------------------------------------------------------------------------------------------------------------------------------------------------------------------------------------------------------------------------------------------------------------------------------------------------------------------------------------------------------------------------------------------------------------------------------------------------------------------------------------------------------------------------------------------------------------------------------------------------------------------------------------------------------------------------------------------------------------------------------------------------------------------------------------------------------------------------------------------------------------------------------------------------------------------------------------------------------------------------------------------------------------------------------------------------------------------------------------------------------------------------------------------------------------------------------------------------------------------------------------------------------------------------------------------------------------------------------------------------------------------------------------------------------------------
>Cunninghamella_homothallica_CBS_168_53_
ACTTAT------------------------------------------------------------TTTTGATCTCTCT----------------------------TAGAGATCAATAAAATCATC-CACAG--TGTGGGAAATGTC-----TTCTTAACGCTT-GTGCC---TGGTTCAGTCATATGTACTGCCA---------CTTG--AGTTTA------------TT-CTTAGATCA-AGGG------ATCTTTGAGTAGT----TTTCAGT------------------------------------------------------------------------------------------------------AATGAAA----------ACCTCTTG------------TAAAGGGGACAAGA--TTT------------------------ACTTTTATTATACT---TTTA------ACTG-A--ACT-GATAG-ACC--AT-A--AATCTATGGTTG-------TTTTTATTAAAACC----------AAAAACAACTTTCAGCAATGGATCTCTCGGCTTTCGTATCGATGAAGAACGCAGCAAATCGCGATATGTAATGTGATCTGCCTAT--AGTGAATCATCAAATCTTT-GAACGCATCTTGCACCTTATGGTAT-TCCATAAGGTACGTCTGTTTCAGTACC-ACTAATAAATCTCT-CTAAACCATCTTTTTTG-----------ATGGAATTTTAGTAAGAGA------TAAATTATTA------------------------------------------CTGGTTCTGG---------------------------TGAT---------------------------------------------------------------------------------------------------------------------------------TCAAAATTTATTTTG---------------------------------------------------------------------------------------------------------------------------------------------------------------------------------------------------------------------------------------------------------------------------------------------------------------------------------------------------------------------------------------------------------------------------------------------------------------------------------------------------------------------------------------------------------------------------------------------------------------------------------------------AATTGCTCTCAACCTAAAT-A-----TAAGGCAT--------GA-CTCCCCTAGTAACGGCGAGTGAAGAGGG-AAAAGCTCAAAG-TTGGAACC-TAGTAGG-CATAGCTTACTCGG-ATTGTAAACTAAAG-----TTTTTGAGTCG-TTTAGTCAACCAAGTTAATAAGTCCTCTGGAAAGGGGCAACATAGAGGGTG-AAATTCCCGTCTTTGGCTTGAG------ATTGATTAG-----------GCATTTGTC---------TTGGAAACGAAGAGTC---AGGTTGTTTGGGAAT------GCAGCC---TAAAA---TGGGAGGTAAATC--TCTC-----------------CTAAAGCTAAATATTGACGAAAGACCGATAGCGAA----------CAAGTACCGTGAGGG-----------AAAGATGAA---AAGCACTT-------TGAAAAGAGGGTCAAAAAG--TACGTGAAATTGCTGAA------AGGGAACCG---TATGAAATCAGATCTACTGGTAGGTAATC----A---------ATCTTT-CTTTCGAGAAGGATGCA-CTTGCCTGCTATTGTATGCCA------GCGACATTT----------------------------------TGATTG-GAAGGAAAAAAATAGAG-GAAATGTAGCTTAGA-CTTCGGTTTAGGTG--TTATAGACCTTTA----TAAAATACTTTCGAT-TGGAATG--AGGAACGCAGCAAA--CCGTAA-GGCGAA-----------------------GATACTAGGCGCTTGGGGGG-AATCATT--AGAGAATTTCTG-----CTTCGGGTGGTGCTTTGATGATTTCTT-TCA----AC-TCGTTTGGTTTTCTTTTAA-TTTGCTTAGGTTGTTGGCTTAATGATTT-TATATGAC--------------------------------------------------------------------------------------------------------------------------------------------------------------------------------------------------------------------------------------------------------------------------------------------------------------------------------------------------------------------------------------------------------------------------------------------------------------------------------------------------------------------------------------------------------------GCTGGTATCTCCAAGGATGGTCAAACCCGTGAACACGCTTTATTAGCTTTCACTCTTGGTGTACGTCAATTAATTGTTGCTCTTAACAAGATGGATACCTGTAAATGGTCTGAAGCTCGTTACAATGAAATTGTTAAGGAAGCTTCCGGTTTCATCAAGAAGGTCGGTTTCAACCCTAAGAGTATTCCTTTCGTTCCTATCTCTGGTTTCAATGGTGATAACATGTTAGAACCCTCCACCAACTGTCCTTGGTATAAGGGTTGGGAAAAGGAAACCAAGGCTGGTAAGACCACTGGTAAGACTCTCTTAGAAGCTATTGATGCTATTGAACCCCCTGCTCGTCCTACTGATAAACCTTTACGTCTTCCTTTACAAGATGTTTACAAGATTGGTGGTATTGGTACTGTCCCTGTAGGTCGTGTTGAAACTGGTATTATCAAAGCCGGTATGGTTGTTACTTTCGCTCCTGCTAATGTTACCACTGAAGTTAAATCCGTTGAAATGCATCATACACAATTAGAACAAGGTGTTCCTGGTGATAACGTTGGTTTCAACGTTAAGAACGT--------------------------------------------------------------------------------------------------------------------------------------------------------------------------------------------------------------------------------------------------------------------------------------------------
>Cunninghamella_intermedia_IMI_200623_
AACTAT-------------------------GCGGTGGGAGGACCCCATGGTAGCAATGCCATGGTGTTTGTTTTCCTA---------------CTC----------------------ATTTCATC-CACCC-TTTTGTGCACTGTC-TTTATTTATCAGTCTT-GCACC---GCAAGCACAC----------------------CTGA--ACCTTG------------GA-CCATGATCA-ATGG-------TCATTGGGCCTC----TTGGTCT----------------------------------------------------------------------------------------TTGGG--------------------------ACCTCGGGTTCT--------AAGGAGACATAGGGAACTTTTGGGTTCTGGTGCGGATTGATACACCTTTTTTATACTAAATTAT------ACTGAA--AAT-GATTG-ACC--AT-A-------ATGGTTG-------TTTATAATA---ATAAA-------AAAAACAACTGTCAGCAATGGATCTCTCGGCTTTCGTATCGATGAAGAACGCAGCAAATCGCGATATTTAATGTGATCTGCCTAT--AGTGAATCATCAAATCTTT-GAACGCATCTTGCACCTTATGGTAT-TCCATAAGGTACATCTGTTTCAGTACCAACTGTTACCTCCCT--TCCTCCCCATTCGTTTGGGTTGAATGGTGGAAGGAAGGATCAGAGA------TATATTG--A------------------------------------------CTGGTCCTGG---------------------------TGGTAGT--------------------------------------------------------------------------------AGGGTTTGCTGCCTTGTCGTCCTGCGGGGTGATGCAG--------------TATTGTATCT-----------------------------------------------------------------------------------------------------------------------------------------------------------------------------------------------------------------------------------------------------------------------------------------------------------------------------------------------------------------------------------GAAGACAAA-------------------------------------------------------------------------------------------------------------------------------------------------------------------------------------------------------------------------------------------------ATCCACTCTCGACCTAATT-A-----TAAAGCCGGCTTAACCGA-GC-----------------------------------------------------------------------------------------------------------------------------------------------------------------------------------------------------------------------------------------------------------------------------------------------------------------------------------------------------------------------------------------------------------------------------------------------------------------------------------------------------------------------------------------------------------------------------------------------------------------------------------------------------------------------------------------------------------------------------------------------------------------------------------------------------------------------------------------------------------------------------------------------------------------------------------------------------------------------------------------------------------------------------------------------------------------------------------------------------------------------------------------------------------------------------------------------------------------------------------------------------------------------------------------------------------------------------------------------------------------------------------------------------------------------------------------------------------------------------------------------------------------------------------------------------------------------------------------------------------------------------------------------------------------------------------------------------------------------------------------------------------------------------------------------------------------------------------------------------------------------------------------------------------------------------------------------------------------------------------------------------------------------------------------------------------------------------------------------------------------------------------------------------------------------------------------------------------------------------------------------------------------------------------------------------------------------------------------------------------------------------------------
>Cunninghamella_intermedia_strain_CBS_347_69_
AACTAT---------------------GCGGTGGGGGAGACGACCCCATGGTAGCAATGCCATGGTGTTTTGTTTTTTC----------------------------------CTACTCATTTCATC-CACCCTTTTTGTGCACTGTC-TTTATTCATCAGTCTT-GCACC-------------------GCAAGCACACCTGAACCTTGGA---------------------CCATGATCA-ATGG------TCCATTGGG--------CCTCTTGGCTCT-----------------------------------------------------------------------------------TTGGG---------TTCTGGT------------------------------GCGGATTGATAC-------------------------------ACCTTTTTTATACTAAATTAT------ACTGAA--AAT-GATTGAACC--ATAA------TATGGTTG------GTTATTATAATAATAA---------AAAAACAACTTTCAGCGATGGATCTCTCGGCTTTCGTATCGATGAAGAACGCAGCAAATCGCGATATTTAATGTGATCTGCCTAT--AGTGAATCATCAAATCTTT-GAACGCATCTTGCACCTTATGATAT-TCCATAAGGTACATCTGTTTCAGTACCAACTGTTCCCTTCCTCCCCATTCGTTTGGGTTG-----AATGGTAGGAAGGAAGGATCGGAGA------TATATTG--A------------------------------------------CTGGTCCTGG---------------------------TGGT--------------------------------------------------------------------------------------------------------------------------------AGTAGGGTTTGCTGCC-----------------------------------------------------------------------------------------------------------------------------------------------------------------------------------------------------------------------------------------------------------------------------------------------------------------------------------------------------------------------TTGTCGTCCTGCGGGGTGATGCAGTATTGTATCTGAAGACAAA---------------------------------------------------------------------------------------------------------------------------------------------------------------------------------------------------------------------------ATCCACTCTCGACCTAATT-A-----TAAAGCCGGCTTAACCGAGCG-----------------------------------------------------------------------------------------------------------------------------------------------------------------------------------------------------------------------------------------------------------------------------------------------------------------------------------------------------------------------------------------------------------------------------------------------------------------------------------------------------------------------------------------------------------------------------------------------------------------------------------------------------------------------------------------------------------------------------------------------------------------------------------------------------------------------------------------------------------------------------------------------------------------------------------------------------------------------------------------------------------------------------------------------------------------------------------------------------------------------------------------------------------------------------------------------------------------------------------------------------------------------------------------------------------------------------------------------------------------------------------------------------------------------------------------------------------------------------------------------------------------------------------------------------------------------------------------------------------------------------------------------------------------------------------------------------------------------------------------------------------------------------------------------------------------------------------------------------------------------------------------------------------------------------------------------------------------------------------------------------------------------------------------------------------------------------------------------------------------------------------------------------------------------------------------------------------------------------------------------------------------------------------------------------------------------------------------------------------------------------------------
>Cunninghamella_irregularis_CGMCC_3_16113_
----------------------------CTATTGTGGGAAAGACGTAAAA---------------CATCTTTGACCATT----------------------------------------AAATCATC-CATAA--TGTGGGTCAAACC-------------ACAT-GCGCA---ATGT------------------------------------------------------------ATTATAAGG-----TGTTATTTAGTTAGCATCTTTTTAT----------------------------------------------------------------------------------------TTGTA---------ATATGGC--------------CTTA------------AAAAAGCCACATTA---CT------------------------AATTTTTTTATACTAAATTA-------ACTGAA--AAACGATTG-ACC--AT-A--ATTTTATGGTTG-------TTTAAACAATATATTAACTTATATAAAAACAACTTTCAGCAATGGATCTCTCGGCTTTCGTATCGATGAAGAACGCAGCAAATCGCGATATTTAATGTGATCTGCCTAT--AGTGAATCATCAAATCTTT-GAACGCATCTTGCACCCTATGGTAT-TCCGTAGGGTACATCTGTTTCAGTACC-ATTCAAACATCTCC-CTCACTCCTATTTTTTTATTAAAA----GAGAGAATGAGATCAGAGA------TAAATTATAA------------------------------------------ATGGTCCTGGGTAAGCTGTGTACTAAGTCTTT-----TGAC--------------------------------------------------------------------------------TTTTTACCTGACGGAATT----------------------TTATCACTACCCGCCCTTATATCT----------------------------------------------------------------------------------------------------------------------------------------------------------------------------------------------------------------------------------------------------------------------------------------------TAGCGTATAAGCTCGGTGCTAGGAGTTAAAAGTATAGTAAAGAACCTAACTTGCCTTTGTCAGCCTCCTTC--CTTGTGTCGGAGGACATGATGCGACTGTGG---------------------------------------------------------------------------------------------------------------------------------------------------------------------------------------------------------------------------------GACGCCCGATTACCCTCGACTTAAAT-ATCTGTTAAGGTAA--ATTCTTGA-CT-------TAACGGCGAGTGAACAGGG-AAAAGCTCAAAG-TTGGAACC-TGGTGGG-CCTAGCCTACCCGG-ATTGTAAACTAAAG-----TTTTTGGGTCG-TTTAGTCAGCCAGATAAATAAGTCCTCTGGAAAGGGGCGACATAGAGGGTG-AAATCCCCGTCTTTGGTCTGAG------CATGATTAG-----------GCGTTTGGC---------CTGGAAACGAAGAGTC---AGGTTGTTTGGGAAT------GCAGCC---TAAAA---TGGGAGGTAAATC--TCTC-----------------CTAAAGCTAAATATTGACGAAAGACCGATAGCGAA----------CAAGTACCGTGAGGG-----------AAAGATGAA---AAGCACTT-------TGAAAAGAGGGTCAAAAAG--TACGTGAAATTGCTGAA------AGGGAACCG---TATAAAATCAGACTTACTGATAGGTAATC----A---------ACCTTC-CTCTTGGGGAGGGTGCA-CTTGCCTGTTATTGTATGCCA------GCAATACTT----------------------------------TGGTTG-GGAGGAAAAAAGTAGGA-GAAATGTAGCCTAGG-CTTCGGTTTAGGTG--TTATAGTCTTTTG----CAAAATACTCTCGGC-TGGAGTA--AGGAACGCAGCAAA--CCGTAA-GGCGAA-----------------------GATTTTGGGCGCTTGGAATT-AATAGTT--GGAGAATTTCTG-----CTTCGGGTGGTGCTTTAGCTATTAGTT-TTA----AC-TCGCTTAAAGTTCTTTTAA-TTTGCTTAGGTTGTTGGCTTAATGATTT-TATATGACC-CGTCTTGAAACACGGACCAAGGAGTCCACCATGGGCGCGAGTCTTTGGGTGTAGAAACCCATGGGCGAAA-GGAAATTGACTAAGATACCAAGG---CGTA--T-GCTGGCAGTATCCCCC---GGCGTAGACGTTT-TATACT-GAAATGACTGAGGGCAAGCGCTTATGATGGGACCCGAAAGATGGTGAACTATACTTGAATAGGGTAAAGCCAGAGGAAAC-TCTGGTGGAAGCTCGCAGCGA-TTCTGACGTGCAAATCGATCGTCGAATTTGAGTATAGGGGCGAAAGACTAA--TCGAACCATCTAGTAGCT---------------------------------------------------------------------------------------------------------------------------------------------------------------------------------------------------------------------------------------------------------------------------------------------------------------------------------------------------------------------------------------------------------------------------------------------------------------------------------------------------------------------------------------------------------------------------------------------------------------------------------------------------------------------------------------------------------------------------------------------------------------------------------------------------------------------------------------------------------------------------------------------------------------------------------------------------------------------------------------------------------------------------------------------------------------------------------------------------------------------
>Cunninghamella_irregularis_XY07683_
-----------------------------------------------------------------------------------------------------------------------AAATCATC-CATAA--TGTGGGTCAAACC-------------ACAT-GCGCA---ATGTT------------------------------------------------------------TTATAAGG-TGTTATTTATTTAGCATC----TTTTTAT----------------------------------------------------------------------------------------TTGTA---------ATATGGC--------------CTTA------------AAAAAGCCACATTA---CT------------------------AATTTTTTTATACTAAATTA-------ACTGAAAAAAC-GATTG-ACC--AT-A--ATTTTATGGTTG-------TTTAAACAATATATTAACTTATATAAAAACAACTTTCAGCAATGGATCTCTCGGCTTTCGTATCGATGAAGAACGCAGCAAATCGCGATATTTAATGTGATCTGCCTAT--AGTGAATCATCAAATCTTT-GAACGCATCTTGCACCCTATGGTAT-TCCGTAGGGTACATCTGTTTCAGTACC-ATTCAAACATCTCC-CTCACTCCTATTTTTTTATTAAAA----GAGAGAATGAGATCAGAGA------TAAATTATAA------------------------------------------ATGGTCCTGGGTAAGCTGTGTACTAAGTCTTT-----TGACTTT--------------------------------------------------------------------------------TTACCTGACGGAATT----------------------TTATCACTACCCGCCCTTATATCT----------------------------------------------------------------------------------------------------------------------------------------------------------------------------------------------------------------------------------------------------------------------------------------------TAGCGTATAAGCTCGGTGCTAGGAGTTAAAAGTATAGTAAAGAACCTAACTTGCCTTTGTCAGCCTCCTTC--CTTGTGTCGGAGGACATGATGCGACTGTGG---------------------------------------------------------------------------------------------------------------------------------------------------------------------------------------------------------------------------------GACGCCCGATTACCCTCGACTTAAAT-ATCTGTTAAGGTAA--ATTCTTGA-CT-----------------------------------------------------------------------------------------------------------------------------------------------------------------------------------------------------------------------------------------------------------------------------------------------------------------------------------------------------------------------------------------------------------------------------------------------------------------------------------------------------------------------------------------------------------------------------------------------------------------------------------------------------------------------------------------------------------------------------------------------------------------------------------------------------------------------------------------------------------------------------------------------------------------------------------------------------------------------------------------------------------------------------------------------------------------------------------------------------------------------------------------------------------------------------------------------------------------------------------------------------------------------------------------------------------------------------------------------------------------------------------------------------------------------------------------------------------------------------------------------------------------------------------------------------------------------------------------------------------------------------------------------------------------------------------------------------------------------------------------------------------------------------------------------------------------------------------------------------------------------------------------------------------------------------------------------------------------------------------------------------------------------------------------------------------------------------------------------------------------------------------------------------------------------------------------------------------------------------------------------------------------------------------------------------------------------------------------------------------------------------------------
>Cunninghamella_irregularis_XY07657_
GACCAT----------------------------------------------------------------------------------------------------------------TAAATCATC-CATAA--TGTGGGTCAAACC-------------ACAT-GCGCA---ATGT------------------------------------------------------------ATTATAAGG----TGTTATTTAGTTAGC----ATCTTTT------------------------------------------------------------------------------------TAT-TTGTA---------ATATGGC--------------CTTA------------AAAAAGCCACATTA---CT------------------------AATTTTTTTATACTAAATTA-------ACTGAA--AAACGATTG-ACC--AT-A--ATTTTATGGTTG-------TTTAAACAATATATTAACTTATATAAAAACAACTTTCAGCAATGGATCTCTCGGCTTTCGTATCGATGAAGAACGCAGCAAATCGCGATATTTAATGTGATCTGCCTAT--AGTGAATCATCAAATCTTT-GAACGCATCTTGCACCCTATGGTAT-TCCGTAGGGTACATCTGTTTCAGTACC-ATTCAAACATCTCC-CTCACTCCTATTTTTTTATTAAAA----GAGAGAATGAGATCAGAGA------TAAATTATAA------------------------------------------ATGGTCCTGGGTAAGCTGTGTACTAAGTCTTT-----TGACTTT--------------------------------------------------------------------------------TTACCTGACGGAATT----------------------TTATCACTACCCGCCCTTATATCT----------------------------------------------------------------------------------------------------------------------------------------------------------------------------------------------------------------------------------------------------------------------------------------------TAGCGTATAAGCTCGGTGCTAGGAGTTAAAAGTATAGTAAAGAACCTAACTTGCCTTTGTCAGCCTCCTTCCTTGT--GTCGGAGGACATGATGCGACTGTGG---------------------------------------------------------------------------------------------------------------------------------------------------------------------------------------------------------------------------------GACGCCCGATTACCCTCGACTTAAAT-ATCTGTTAAGGTAA--ATTCTTGA-CT-----------------------------------------------------------------------------------------------------------------------------------------------------------------------------------------------------------------------------------------------------------------------------------------------------------------------------------------------------------------------------------------------------------------------------------------------------------------------------------------------------------------------------------------------------------------------------------------------------------------------------------------------------------------------------------------------------------------------------------------------------------------------------------------------------------------------------------------------------------------------------------------------------------------------------------------------------------------------------------------------------------------------------------------------------------------------------------------------------------------------------------------------------------------------------------------------------------------------------------------------------------------------------------------------------------------------------------------------------------------------------------------------------------------------------------------------------------------------------------------------------------------------------------------------------------------------------------------------------------------------------------------------------------------------------------------------------------------------------------------------------------------------------------------------------------------------------------------------------------------------------------------------------------------------------------------------------------------------------------------------------------------------------------------------------------------------------------------------------------------------------------------------------------------------------------------------------------------------------------------------------------------------------------------------------------------------------------------------------------------------------------------
>Cunninghamella_guizhouensis__GZUIFR_SX25_
ACTCGG-----------------------------------------------GATCCACGCCTCCTCTCTCTTTTTCT---------------CTCTCTGAAC------------ACTAAATCATC-CACAG-CTGTGGCAAACGTCTTTTCATTTTAACGCTT-GTGCC---TGGTATAGTCTTTAACGCTACCA---------CTTG--AGTTTA------------TC-TTTTAGTCA-ATGA------ACTTTTATATAAA----GCTTTTT------------------------------------------------------------------------------------TCC-TTGGA---------AGATAGC----------ACCTCTTGT-----------AAAAGGGGATAAGA-TTTC------------------------ATTTTTATTATACTTATTTTTTTT---ACTG-A--ACT-GATAG-ACC--AT-A--AATCTATGGTTG--TTTATTTTTTATTATAAAAAAATTA----AAAAACAACTTTCATGAATGGATCTCTCGGCTTTCGGATCGATGAAAAACGCAGCGAATCGCGACATGTAATGCGATCCGCCTAT--AGGGAATCATCAAATCTTT-GAACGCATCTTGCACCTTATGGAAT-TCCATAAGGTACGTCTGCTTCTCTACC-ACTAATAAATCTCC-CTCCTCCATCTTTTGTGT----------------GGTGAAAAGGAGA------TAAATCATTA------------------------------------------CTGGTTCTGA---------------------------TGAT--------------------------------------------------------------------------------------------------------------------------------------TTTTGATTAT-----------------------------------------------------------------------------------------------------------------------------------------------------------------------------------------------------------------------------------------------------------------------------------------------------------------------------------------------------------------------TTTTTTTTAAAAAAAATCAAG-------------------------------------------------------------------------------------------------------------------------------------------------------------------------------------------------------------------------------------------------AATTGCTCTCACCCTAAAT-A-----TAAGGCTA--------GA-CTCCCCTAGTAACGGCGAGTGAAGAGGG-AAAAGCTCAAAG-TTGGAACC-TGGTGGG-CATAGCTCACCCGG-ATTGTAAACTAAAG-----TTTTCGAGTCG-TTTAGTCAGCCAGGTAAATAAGTCCTCTGGAAAGGGGCGACATAGAGGGTG-AAATCCCCGTCTTTGGCCTGAG----TTTTTGATTAG-----------GCGTTTGGC---------TTGGAAACGAAGAGTC---AGGTTGTTTGGGAAT------GCAGCC---TAAAA---TGGGAGGTAAATC--TCTC-----------------CTAAAGCTAAATATTGACGAAAGACCGATAGCGAA----------CAAGTACCGTGAGGG-----------AAAGATGAA---AAGCACTT-------TGAAAAGAGGGTCAAAAAG--TACGTGAAATTGCTGAA------AGGGAACCG---TATGAAATCAGACTTACTGGTAGGTAATC----A---------ATCTTT-CCCTTGGGAAGGATGCA-CTTGCCTGCTA-TGTACGCCA------GCGACATTT----------------------------------TGGTTGTGGAGGAAAAAAATAGTT-GGAATGTAGCTTGGG-CTTCGGCTTAGGTG--TTATAGACTACTA----TAAAATACTCTCGGC-TAGAATG--AGGAACGCAGCAAA--CCGTAA-GGCAAA-----------------------GATTTTAGGCGCTTGGGGGG-AATCATT--AGAGAATTTCTG-----CTTCGGGTGGTGCTTTAGTGATTTCGT-TCA----AC-TCGTTTGAATTTCTTTTTA-TTTGCTTAGGTTGTTGGCTTAATGATTT-TATATGACC-CGTCTTGAACCACGAA---------------------------------------------------------------------------------------------------------------------------------------------------------------------------------------------------------------------------------------------------------------------------------------------------------------CTCATCATTTGCTCCTCACCACAGGATATATGGATAGCGG-------------------------------------------------------------------------------------------------TATCAGCATCCCTTTGATCATCCAACGATCACTA----------------TCCACTCTTTCTCT----------AAAACAATAGGCTGGTATCTCCAAGGATGGTCAAACTCGTGAACACGCTTTATTAGCTTTCACTCTTGGTGTACGTCAATTAATTGTTGCTCTTAACAAGACGGATACCTGTAAATGGTCTCAAGATCGTTACAACGAAATTGTTAAGGAAGTTTCTTCCTTCATCAAGAAGATTGGTTACAATCCTAAATCCGTTCCTTTCGTTCCTATTTCCGGATGGCACGGTGATAACATGTTGGAAGCCTCTACCAACATGCCTTGGTACAAGGGATGGACCAAGGAAACCAAAGCTGGTTCTTCCACTGGTAAGACTCTTTTAGAAGCCATCGATTCTATTGAACCCCCTACCCGTCCTTCCGACAAGCCTTTACGTCTTCCCTTACAAGATGTTTACAAGATCGGTGGTATTGGTACTGTTCCCGTTGGTCGTGTTGAAACTGGTGTCATCAAAGCTGGTATGGTTGTTACCTTCGCTCCTGCTAACGTCACCACTGAAGTTAAGTCCGTTGAAATGCATCACGAACAATTAGAACAAGGTGTTCCTGGTGATAACGTTGGTTTCAACGTCAAGAACGTTTCCGTTAAGGATATCCGTCGTGGTAACGTCTGTTCCGACTCCAAGAACGACCCCGCTAAGGAATCTGCTTCCTTCAACGCTCAAGTTATCGTTTTGAACCATCCTGGTCAAATCGGTGCTGGTTATGCCCCAGTTCTTGATTGTCACACTGCTCACATTGCTTGTAAATTCGCTGAATTATTAGAAAAGATCGATCGTCGTTCCGGTAAGAAACTCGAAGATGCTCCTAAATTCGTTAAATCTGGTGACTCTGCTATCGTTAAGATGGTTCCTTCCAAGCCCATGTGTG
>Cunninghamella_guizhouensis__GZUIFR_SX26_
ACTCGG-----------------------------------------------GATCCACGCCTCCTCTCTCTTTTTCT---------------CTCTCTGAAC------------ACTAAATCATC-CACAG-CTGTGGCAAACGTCTTTTCATTTTAACGCTT-GTGCC---TGGTATAGTCTTTAACGCTACCA---------CTTG--AGTTTA------------TC-TTTTAGTCA-ATGA------ACTTTTATATAAA----GCTTTTT------------------------------------------------------------------------------------TCC-TTGGA---------AGATAGC----------ACCTCTTGT-----------AAAAGGGGATAAGA-TTTC------------------------ATTTTTATTATACTTATTTTTTTT---ACTG-A--ACT-GATAG-ACC--AT-A--AATCTATGGTTG--TTTATTTTTTATTATAAAAAAATTA----AAAAACAACTTTCATGAATGGATCTCTCGGCTTTCGGATCGATGAAAAACGCAGCGAATCGCGACATGTAATGCGATCCGCCTAT--AGGGAATCATCAAATCTTT-GAACGCATCTTGCACCTTATGGAAT-TCCATAAGGTACGTCTGCTTCTCTACC-ACTAATAAATCTCC-CTCCTCCATCTTTTGTGT----------------GGTGAAAAGGAGA------TAAATCATTA------------------------------------------CTGGTTCTGA---------------------------TGAT--------------------------------------------------------------------------------------------------------------------------------------TTTTGATTAT-----------------------------------------------------------------------------------------------------------------------------------------------------------------------------------------------------------------------------------------------------------------------------------------------------------------------------------------------------------------------TTTTTTTTAAAAAAAATCAAG-------------------------------------------------------------------------------------------------------------------------------------------------------------------------------------------------------------------------------------------------AATTGCTCTCACCCTAAAT-A-----TAAGGCTA--------GA-CTCCCCTAGTAACGGCGAGTGAAGAGGG-AAAAGCTCAAAG-TTGGAACC-TGGTGGG-CATAGCTCACCCGG-ATTGTAAACTAAAG-----TTTTCGAGTCG-TTTAGTCAGCCAGGTAAATAAGTCCTCTGGAAAGGGGCGACATAGAGGGTG-AAATCCCCGTCTTTGGCCTGAG----TTTTTGATTAG-----------GCGTTTGGC---------TTGGAAACGAAGAGTC---AGGTTGTTTGGGAAT------GCAGCC---TAAAA---TGGGAGGTAAATC--TCTC-----------------CTAAAGCTAAATATTGACGAAAGACCGATAGCGAA----------CAAGTACCGTGAGGG-----------AAAGATGAA---AAGCACTT-------TGAAAAGAGGGTCAAAAAG--TACGTGAAATTGCTGAA------AGGGAACCG---TATGAAATCAGACTTACTGGTAGGTAATC----A---------ATCTTT-CCCTTGGGAAGGATGCA-CTTGCCTGCTA-TGTACGCCA------GCGACATTT----------------------------------TGGTTGTGGAGGAAAAAAATAGTT-GGAATGTAGCTTGGG-CTTCGGCTTAGGTG--TTATAGACTACTA----TAAAATACTCTCGGC-TAGAATG--AGGAACGCAGCAAA--CCGTAA-GGCAAA-----------------------GATTTTAGGCGCTTGGGGGG-AATCATT--AGAGAATTTCTG-----CTTCGGGTGGTGCTTTAGTGATTTCGT-TCA----AC-TCGTTTGAATTTCTTTTTA-TTTGCTTAGGTTGTTGGCTTAATGATTT-TATATGACC-CGTCTTGAACCACGAA---------------------------------------------------------------------------------------------------------------------------------------------------------------------------------------------------------------------------------------------------------------------------------------------------------------CTCATCATTTGCTCCTCACCACAGGATATATGGATAGCGG-------------------------------------------------------------------------------------------------TATCAGCATCCCTTTGATCATCCAACGATCACTA----------------TCCACTCTTTCTCT----------AAAACAATAGGCTGGTATCTCCAAGGATGGTCAAACTCGTGAACACGCTTTATTAGCTTTCACTCTTGGTGTACGTCAATTAATTGTTGCTCTTAACAAGACGGATACCTGTAAATGGTCTCAAGATCGTTACAACGAAATTGTTAAGGAAGTTTCTTCCTTCATCAAGAAGATTGGTTACAATCCTAAATCCGTTCCTTTCGTTCCTATTTCCGGATGGCACGGTGATAACATGTTGGAAGCCTCTACCAACATGCCTTGGTACAAGGGATGGACCAAGGAAACCAAAGCTGGTTCTTCCACTGGTAAGACTCTTTTAGAAGCCATCGATTCTATTGAACCCCCTACCCGTCCTTCCGACAAGCCTTTACGTCTTCCCTTACAAGATGTTTACAAGATCGGTGGTATTGGTACTGTTCCCGTTGGTCGTGTTGAAACTGGTGTCATCAAAGCTGGTATGGTTGTTACCTTCGCTCCTGCTAACGTCACCACTGAAGTTAAGTCCGTTGAAATGCATCACGAACAATTAGAACAAGGTGTTCCTGGTGATAACGTTGGTTTCAACGTCAAGAACGTTTCCGTTAAGGATATCCGTCGTGGTAACGTCTGTTCCGACTCCAAGAACGACCCCGCTAAGGAATCTGCTTCCTTCAACGCTCAAGTTATCGTTTTGAACCATCCTGGTCAAATCGGTGCTGGTTATGCCCCAGTTCTTGATTGTCACACTGCTCACATTGCTTGTAAATTCGCTGAATTATTAGAAAAGATCGATCGTCGTTCCGGTAAGAAACTCGAAGATGCTCCTAAATTCGTTAAATCTGGTGACTCTGCTATCGTTAAGATGGTTCCTTCCAAGCCCATGTGTG
>Cunninghamella_guizhouensis__GZUIFR_SX27_
ACTCGG-----------------------------------------------GATCCACGCCTCCTCTCTCTTTTTCT---------------CTCTCTGAAC------------ACTAAATCATC-CACAG-CTGTGGCAAACGTCTTTTCATTTTAACGCTT-GTGCC---TGGTATAGTCTTTAACGCTACCA---------CTTG--AGTTTA------------TC-TTTTAGTCA-ATGA------ACTTTTATATAAA----GCTTTTT------------------------------------------------------------------------------------TCC-TTGGA---------AGATAGC----------ACCTCTTGT-----------AAAAGGGGATAAGA-TTTC------------------------ATTTTTATTATACTTATTTTTTTT---ACTG-A--ACT-GATAG-ACC--AT-A--AATCTATGGTTG--TTTATTTTTTATTATAAAAAAATTA----AAAAACAACTTTCATGAATGGATCTCTCGGCTTTCGGATCGATGAAAAACGCAGCGAATCGCGACATGTAATGCGATCCGCCTAT--AGGGAATCATCAAATCTTT-GAACGCATCTTGCACCTTATGGAAT-TCCATAAGGTACGTCTGCTTCTCTACC-ACTAATAAATCTCC-CTCCTCCATCTTTTGTGT----------------GGTGAAAAGGAGA------TAAATCATTA------------------------------------------CTGGTTCTGA---------------------------TGAT--------------------------------------------------------------------------------------------------------------------------------------TTTTGATTAT-----------------------------------------------------------------------------------------------------------------------------------------------------------------------------------------------------------------------------------------------------------------------------------------------------------------------------------------------------------------------TTTTTTTTAAAAAAAATCAAG-------------------------------------------------------------------------------------------------------------------------------------------------------------------------------------------------------------------------------------------------AATTGCTCTCACCCTAAAT-A-----TAAGGCTA--------GA-CTCCCCTAGTAACGGCGAGTGAAGAGGG-AAAAGCTCAAAG-TTGGAACC-TGGTGGG-CATAGCTCACCCGG-ATTGTAAACTAAAG-----TTTTCGAGTCG-TTTAGTCAGCCAGGTAAATAAGTCCTCTGGAAAGGGGCGACATAGAGGGTG-AAATCCCCGTCTTTGGCCTGAG----TTTTTGATTAG-----------GCGTTTGGC---------TTGGAAACGAAGAGTC---AGGTTGTTTGGGAAT------GCAGCC---TAAAA---TGGGAGGTAAATC--TCTC-----------------CTAAAGCTAAATATTGACGAAAGACCGATAGCGAA----------CAAGTACCGTGAGGG-----------AAAGATGAA---AAGCACTT-------TGAAAAGAGGGTCAAAAAG--TACGTGAAATTGCTGAA------AGGGAACCG---TATGAAATCAGACTTACTGGTAGGTAATC----A---------ATCTTT-CCCTTGGGAAGGATGCA-CTTGCCTGCTA-TGTACGCCA------GCGACATTT----------------------------------TGGTTGTGGAGGAAAAAAATAGTT-GGAATGTAGCTTGGG-CTTCGGCTTAGGTG--TTATAGACTACTA----TAAAATACTCTCGGC-TAGAATG--AGGAACGCAGCAAA--CCGTAA-GGCAAA-----------------------GATTTTAGGCGCTTGGGGGG-AATCATT--AGAGAATTTCTG-----CTTCGGGTGGTGCTTTAGTGATTTCGT-TCA----AC-TCGTTTGAATTTCTTTTTA-TTTGCTTAGGTTGTTGGCTTAATGATTT-TATATGACC-CGTCTTGAACCACGAA---------------------------------------------------------------------------------------------------------------------------------------------------------------------------------------------------------------------------------------------------------------------------------------------------------------CTCATCATTTGCTCCTCACCACAGGATATATGGATAGCGG-------------------------------------------------------------------------------------------------TATCAGCATCCCTTTGATCATCCAACGATCACTA----------------TCCACTCTTTCTCT----------AAAACAATAGGCTGGTATCTCCAAGGATGGTCAAACTCGTGAACACGCTTTATTAGCTTTCACTCTTGGTGTACGTCAATTAATTGTTGCTCTTAACAAGACGGATACCTGTAAATGGTCTCAAGATCGTTACAACGAAATTGTTAAGGAAGTTTCTTCCTTCATCAAGAAGATTGGTTACAATCCTAAATCCGTTCCTTTCGTTCCTATTTCCGGATGGCACGGTGATAACATGTTGGAAGCCTCTACCAACATGCCTTGGTACAAGGGATGGACCAAGGAAACCAAAGCTGGTTCTTCCACTGGTAAGACTCTTTTAGAAGCCATCGATTCTATTGAACCCCCTACCCGTCCTTCCGACAAGCCTTTACGTCTTCCCTTACAAGATGTTTACAAGATCGGTGGTATTGGTACTGTTCCCGTTGGTCGTGTTGAAACTGGTGTCATCAAAGCTGGTATGGTTGTTACCTTCGCTCCTGCTAACGTCACCACTGAAGTTAAGTCCGTTGAAATGCATCACGAACAATTAGAACAAGGTGTTCCTGGTGATAACGTTGGTTTCAACGTCAAGAACGTTTCCGTTAAGGATATCCGTCGTGGTAACGTCTGTTCCGACTCCAAGAACGACCCCGCTAAGGAATCTGCTTCCTTCAACGCTCAAGTTATCGTTTTGAACCATCCTGGTCAAATCGGTGCTGGTTATGCCCCAGTTCTTGATTGTCACACTGCTCACATTGCTTGTAAATTCGCTGAATTATTAGAAAAGATCGATCGTCGTTCCGGTAAGAAACTCGAAGATGCTCCTAAATTCGTTAAATCTGGTGACTCTGCTATCGTTAAGATGGTTCCTTCCAAGCCCATGTGTG
>Cunninghamella_guttata_CGMCC_3_16112_
AACTAT----------------------TTGTGGTGGAAAGGCGTCAAA-------------AACCTTTTTTTACCATT----------------------------------------AATTCATC-CATAA--TGTGGGTCAAACC-------------ACAT-GCGCA---ATGTTT-----------------------------------------------------TTTTA-----AGGG----TATTCTTTCGGGGGTACTCTTTTTAT----------------------------------------------------------------------------------------TTATG---------ATATGGCCT----------------------------AAAAAACCATATTA---TT------------------------AATTTTTTTATACTAAATTT-------ACTGAATTAAC-GATTG-ACC--AT----AATTTATGGTTG--------TTAAAAAATATATTAATTTATATAAAAACAACTTTCAGCAATGGATCTCTCGGCTTTCGTATCGATGAAGAACGCAGCAAATCGCGATATTTAATGTGATCTGCCTAT--AGTGAATCATCAAATCTTT-GAACGCATCTTGCACCCTATGGTAT-TCCGTAGGGTACATCTGTTTCAGTACC-ATTCAAACATCTCC-CTCAATCCTATTTTTTTTAAAAA-----TAGAGAATGAGATCAGAGA------TAAATTATAA------------------------------------------ATGGTCCTGGGTAAGCTGTGCTATAGTCTTTAT----TGAC----------------------------------------------------------------------------------TATACCTGACGGAATT----------------------CTATCACTACCCGCCCTTATATCT--------------------------------------------------------------------------------------------------------------------------------------------------------------------------------------------------------------------------------------------------------------------------------------------TTATTGGTATAAGCTCGGTGTTAGGAGGTAGGAGCATAGTAAAGAACCTAACTTGCCTTTGTCAGCCT-------TCTTTATTGAAGGACATGATGCGACTGTGG---------------------------------------------------------------------------------------------------------------------------------------------------------------------------------------------------------------------------------GACGCCCGATTACCCTCGACTTAAAT-ATCTGTTAAGGTTA-AATTCCTGA-AT----------------------------------------------------------------------------------------------------------------------------GTCCTCTGGAAAGGGGCGACATAGAGGGTG-AAATCCCCGTCTTTGGTCTGAG------CATGATTAG-----------GCGTTTGGC---------CTGGAAACGAAGAGTC---AGGTTGTTTGGGAAT------GCAGCC---TAAAA---TGGGAGGTAAATC--TCTC-----------------CTAAAGCTAAATATTGACGAAAGACCGATAGCGAA----------CAAGTACCGTGAGGG-----------AAAGATGAA---AAGCACTT-------TGAAAAGAGGGTCAAAAAG--TACGTGAAATTGCTGAA------AGGGAACCG---TATAAAATCAGATTTACTGGTGGGTAATC----A---------ACCTTC-CTCTTGGGGAGGGTGCA-CTTGCCTACTATTGTATGCCA------GCAATACTT----------------------------------TGGTTG-GAAGGAAAAAAGTAGGA-GAAATGTGGCCTAGG-TTTCGGCTTAGGTG--TTATAGTCTCTTG----CAAAATACTTTCGGC-TGGAGTA--AGGAACGCAGCAAA--CCGTAA-GGCGAA-----------------------GATTTTGGGCGCTTGGAGTT-AATAGTT--GGAGAATTTCTG-----CTTCGGGTGGTGCTTCAGCTATTGATT-TTA----AC-TCGCTTAAAGTTCTTTTAA-TTTGCTTAGGTTGTTGGCTTAATGATTT-TATATGACC-CGTCTTGAAACACGGACCAAGGAGTCCACCATGGGCGCGAGTCTTTGGGTGTAGAAACCCATGGGCGAAA-GGAAATTGACTAAGATACCAAGG---CGTA--A-GCTGGCAGTATCCCCC---GGCGTAGACGTTT-TATACT-GAAATGACTGAGGGCAAGCGCTTATGATGGGACCCGAAAGATGGTGAACTATACTTGAATAGGGTAAAGCCAGAGGAAAC-TCTGGTGGAAGCTCGCAGCGA-TTCTGACGTGCAAATCGATCGTCGAATTTGAGTATAGGGGCGAAAGACTAA--TCGAACCATCTAGTAGCT---------------------------------------------------------------------------------------------------------------------------------------------------------------------------------------------------------------------------------------------------------------------------------------------------------------------------------------------------------------------------------------------------------------------------------------------------------------------------------------------------------------------------------------------------------------------------------------------------------------------------------------------------------------------------------------------------------------------------------------------------------------------------------------------------------------------------------------------------------------------------------------------------------------------------------------------------------------------------------------------------------------------------------------------------------------------------------------------------------------------
>Cunninghamella_multiverticillata_Cu_137_
ACCTAT----------------------CTGGGGTCATGTTTGTTTTTATCAAAA----------CTTTCTTTGGCTTT----------------------------------------AAATTATC-CACAG--TGTG-GAAATGTC------AGCCAACGCTT-ATGCC---TGGTTCAGTC-ATTGTGCTGCCA---------CTTG--AGTTTA------------TT-CATTAGTCA-AGGG------ACTTTTGGGTAGT----TTTTTTTTTTTTTT-----------------------------------------------------------------------------TTT-TTAAA---------AAAAAAAAAAAAAAAAAACCTCTTG------------TAAAGGGGATAAGA--TTT------------------------ACTTTTAATATACTTATTTTA------ACTG-A--ACT-GATAG-ACC--AT-A--AATCTATGGTTG-----TTTTTTTATTATAAAAAAAAAAA---AAAAACAACTTTCAGCAATGGATCTCTCGGCTTTCGTATCGATGAAGAACGCAGCAAATCGCGATGTGTAATGTGATCTGCCTAT--AGTGAATCATCAAATCTTTGGAACGCATCTTGCACCTTATGGTAT-TCCATAAGGTACGTCTGTTTCAGTACC-ACCAATAAATCTCT-CCTCTCCACCTTTGT----------GGGTGGGTTTTTGGTTTCGAGA------TAAATGATTA------------------------------------------CTGGTTCTGG---------------------------TGAT--------------------------------------------------------------------------------------------------------------------------------------TTCTGATTAT-----------------------------------------------------------------------------------------------------------------------------------------------------------------------------------------------------------------------------------------------------------------------------------------------------------------------------------------------------------------------TTATAATCGAA-----------------------------------------------------------------------------------------------------------------------------------------------------------------------------------------------------------------------------------------------------------AATGACTCTC-ACCTAAAT-A-----TAAGGCTC--------GA-CT-----------------------------------------------------------------------------------------------------------------------------------------------------------------------------------------------------------------------------------------------------------------------------------------------------------------------------------------------------------------------------------------------------------------------------------------------------------------------------------------------------------------------------------------------------------------------------------------------------------------------------------------------------------------------------------------------------------------------------------------------------------------------------------------------------------------------------------------------------------------------------------------------------------------------------------------------------------------------------------------------------------------------------------------------------------------------------------------------------------------------------------------------------------------------------------------------------------------------------------------------------------------------------------------------------------------------------------------------------------------------------------------------------------------------------------------------------------------------------------------------------------------------------------------------------------------------------------------------------------------------------------------------------------------------------------------------------------------------------------------------------------------------------------------------------------------------------------------------------------------------------------------------------------------------------------------------------------------------------------------------------------------------------------------------------------------------------------------------------------------------------------------------------------------------------------------------------------------------------------------------------------------------------------------------------------------------------------------------------------------------------------------
>Cunninghamella_nodosa_Cu_34_
AACTAT----------------------TTGTGGGGAATAAGGCTTTAA-------------AAACCTTTTTCACCATT----------------------------------------AATTCATC-CATAA--TGTGGGTCAAACC-------------ACAT-GCGCA---ATGT-------------------------------------------------------TTTTTTTTAAAGGG---TTAACTTTCGGGTTAC----TCTTTAT------------------------------------------------------------------------------------TTATTTATA---------ATATGGCCT----------------------------AAAAAACCATATTA---TT------------------------AATTTTTTTATACTAAATTT-------ACTGAATAAAC-GATTG-ACC--AT----AATTTATGGTTG-------TTTTAAAAATATATTAATTTATATAAAAACAACTTTCAGCAATGGATCTCTCGGCTTTCGTATCGATGAAGAACGCAGCAAATCGCGATATTTAATGTGATCTGCCTAT--AGTGAATCATCAAATCTTT-GAACGCATCTTGCACCCTATGGTAT-TCCGTA-GGTACATCTGTTTCAGTACC-ATTCAAACATCTCC-CTCAATCCTTTTTTTTTTTAAAA-----AAGAGAATGAGATCAGAGA------TAAATTATAA------------------------------------------ATGGTCCTGGGTAAGCTGTGCTATAGTCTTTAT----TGAC----------------------------------------------------------------------------------TATACCTGACGGGATT----------------------CTATCACTACCCGCCCTTATATCT---------------------------------------------------------------------------------------------------------------------------------------------------------------------------------------------------------------------------------------------------------------------------------------------TTATGGTATAAGCTCGGTGCTAGGAGGTAGGAGCATAGTAAAGAACCTAACTTGCCTTTGTCAGCCT-------TCTTTATTGAAGGACATGATGCGACTGTGG---------------------------------------------------------------------------------------------------------------------------------------------------------------------------------------------------------------------------------GACGCCCGATTACCCTCGACTTAAAT-ATCTGTTAAGGTTA-AATTCTTGA-CT-----------------------------------------------------------------------------------------------------------------------------------------------------------------------------------------------------------------------------------------------------------------------------------------------------------------------------------------------------------------------------------------------------------------------------------------------------------------------------------------------------------------------------------------------------------------------------------------------------------------------------------------------------------------------------------------------------------------------------------------------------------------------------------------------------------------------------------------------------------------------------------------------------------------------------------------------------------------------------------------------------------------------------------------------------------------------------------------------------------------------------------------------------------------------------------------------------------------------------------------------------------------------------------------------------------------------------------------------------------------------------------------------------------------------------------------------------------------------------------------------------------------------------------------------------------------------------------------------------------------------------------------------------------------------------------------------------------------------------------------------------------------------------------------------------------------------------------------------------------------------------------------------------------------------------------------------------------------------------------------------------------------------------------------------------------------------------------------------------------------------------------------------------------------------------------------------------------------------------------------------------------------------------------------------------------------------------------------------------------------------------------------
>Cunninghamella_phaeospora_CBS_692_68_
ACTTAT----------------------TGGGAAAATCATTGAG--------------GCAACTCTCTGATTTTTCTTT----------------------------------------AAATCATC-CACAG--TGTGGGAAATGTC------TTTTAACGCTT-GTGCC---TGGTACAGTCT-TAGTGCTGCCA---------CTTG--AGTTTA------------TC-CTTAAGTCA-AGGG------ATTTTTGGGTAGT----TGTTTTTTTTTTTTTTTTTTTTGA---------------------------------------------------------------------A-TTAAA---------AAAAAAC---------AACCTCTTG------------TAAAGGGGATAAGA--TTT------------------------ACTTTTATTATACTTATTTTA------ACTG-A--ACT-GATAG-ACC--AT-A--AATCTATGGTTG------TTTTTTATAATAAAAAATT------AAAAACAACTTTCAGCAATGGATCTCTCGGCTTTCGTATCGATGAAGAACGCAGCAAATCGCGATATGTAATGTGATCTGCCTAT--AGTGAATCATCAAATCTTT-GAACGCATCTTGCACCTTATGGTAT-TCCATAAGGTACGTCTGTTTCAGTACC-ACTAATAAATCTCC-CCCTACCACCTTGGTGATT----------------AGGAAAAAGAGA------TAAATTATTA------------------------------------------CTGGTTCTGG---------------------------TGAT--------------------------------------------------------------------------------------------------------------------------------------TTTTGATTTT-----------------------------------------------------------------------------------------------------------------------------------------------------------------------------------------------------------------------------------------------------------------------------------------------------------------------------------------------------------------------------TTCAAAATCATT----------------------------------------------------------------------------------------------------------------------------------------------------------------------------------------------------------------------------------------------------AATTGCTCTCAACCTAAAT-A-----TAAGGCTC--------GA-CTCCCCTAGTAACGGCGAGTGAAGAGGG-AAAAGCTCAAAG-TTGGAACC-TGGTGGG-CATAGCTCACCCGG-ATTGTAAACTAAAG-----TTTTTGAGTCG-TTTAGTCAGCCAGGTAAATAAGTCCTCTGGAAAGGGGCGACATAGAGGGTG-AAATCCCCGTCTTTGGCCTGAG-----TTTTGATTAG-----------GCGTTTGGC---------TTGGAAACGAAGAGTC---AGGTTGTTTGGGAAT------GCAGCC---TAAAA---TGGGAGGTAAATC--TCTC-----------------CTAAAGCTAAATATTGACGAAAGACCGATAGCGAA----------CAAGTACCGTGAGGG-----------AAAGATGAA---AAGCACTT-------TGAAAAGAGGGTCAAAAAG--TACGTGAAATTGCTGAA------AGGGAACCG---TATGAAATCAGACCTACTGGTAGGTAATC----A---------ATCTTT-CCTTTGGGAAGGATGCA-CTTGCCTGCTA-TGTATGCCA------GCGACATTT----------------------------------TGATTG-GGAGGAAAAAAATAGTG-GGAATGTAGCCTGGG-CTTCGGCTTAGGTG--TTATAGACCTCTA----TAAAATACTCTCGGT-TAGAATG--AGGAACGCAGCAAA--CCGTAA-GGCGAA-----------------------GATTTTAGGCGCTTGGGGGA-AATAATT--AGAGAATTTCTG-----CTTCGGGTGGTGCTTTAGTTATTTTTT-TCA----AC-TCGTTTGAATTTCTTTTAA-TTTGCTTAGGTTGTTGGCTTAATGATTT-TATATGAC------------------------------------------------------------------------------------------------------------------------------------------------------------------------------------------------------------------------------------------------------------------------------------------------------------------------------------------------------------------------------------------------------------------------------------------------------------------------------------------------------------------------------------------------------------------------------------------------------------------------------------------------------------------------------------------------------------------------------------------------------------------------------------------------------------------------------------------------------------------------------------------------------------------------------------------------------------------------------------------------------------------------------------------------------------------------------------------------------------------------------------------------------------------------------------------------------------------------------------------------------------------------------------------------------------------------------------------------------------------------------------------------------------------------------------------------------
>Cunninghamella_polymorpha_CBS_779_68__
ACATAT----------------------------TGGTCAAAAGAATAGTTTGAAAAAGGGCTATTTTTTTTTGACTTA----------------------------------------AACTTATC-CACAG--TGTGGGAAATGTC------TTCTAACGCTT-GTGCC---TGGTTCAGTC--TAGTGCTGCCA---------CTTG--AGTTTA------------TC-CTTAGATCA-AGGG------ATCTTTGGGTAGT----TGTTCATTATTTTCTCTCTCTCTC--------------TCTCTCT--TTTTAGGGG-----------------------------GGGGGAAGA-TTAAT---------GATGGGC----------ACCTCTTG------------TAAAGGGGATAAGA---TT------------------------ACTTTTATTATACTAAATTTT------ACTG-A--ACT-GATAG-ACC--AT-A--AATCTATGGTTG------TTTTTTATTATAATTAAACAAAAA-AAAAACAACTTTCAGCAATGGATCTCTCGGCTTTCGTATCGATGAAGAACGCAGCAAATCGCGATATGTAATGTGATCTGCCTAT--AGTGAATCATCAAATCTTT-GAACGCATCTTGCACCTTATGGTAT-TCCATAAGGTACGTCTGTTTCAGTACC-ACTAATAAATCTCT-CTCTATCCCTT---------------GATGATAGAAAAAAAAAGAGA------TAAATTATTA------------------------------------------CTGGTCCTGG---------------------------TGAT--------------------------------------------------------------------------------------------------------------------------------------TCTTTCTCTT-----------------------------------------------------------------------------------------------------------------------------------------------------------------------------------------------------------------------------------------------------------------------------------------------------------------------------------------------------------------------------TTGAAAA---------------------------------------------------------------------------------------------------------------------------------------------------------------------------------------------------------------------------------------------------------AATCACTCTCGGCCTAAAT-A-----TAAGGCTC--------GA-CTCCCCTAGTAACGGCGAGTGAAGAGGG-AAAAGCTCAAAG-TTGGAACC-TGGTAGG-CATAGCTTACCCGG-ATTGTAAACTAAAG-----TTTTCGAGTCG-TTTAGTCAGCCAGGTAAATAAGTCCTCTGGAAAGGGGCGACATAGAGGGTG-AAATCCCCGTCTTTGGCCTGAG-----TTTTGATTAG-----------GCGTTTGGC---------TTGGAAACGAAGAGTC---AGGTTGTTTGGGAAT------GCAGCC---TAAAA---TGGGAGGTAAATC--TCTC-----------------CTAAAGCTAAATATTGACGAAAGACCGATAGCGAA----------CAAGTACCGTGAGGG-----------AAAGATGAA---AAGCACTT-------TGAAAAGAGGGTCAAAAAG--TACGTGAAATTGCTGAA------AGGGAACCG---TATGAAATCAGACCTACTGGTAGGTAATC----A---------ATCTTT-CCTTTGGGAAGGATGCA-CTTGCCTACTA-TGTATGCCA------GCGACATTT----------------------------------TGGTTG-GGAGGAAAAAAATAAAG-GAAATGTAGCTTAGG-TTTCGGCTTAGGTG--TTATAGTCCTTTA----TAAAATACTCTCGGC-TGGAATG--AGGAACGCAGCAAA--CCGTAA-GGCGAA-----------------------GATTTCAGGCGCTTAGAGGG-AATAATT--AGAGAATTTCTG-----CTTCGGGTGGTGCTTTGATTATTACCT-TTA----AC-ACGCTTGGAGTTCTTTTAA-TTTGCTTAGGTTGTTGGCTTAATGATTT-TATATGAC------------------------------------------------------------------------------------------------------------------------------------------------------------------------------------------------------------------------------------------------------------------------------------------------------------------------------------------------------------------------------------------------------------------------------------------------------------------------------------------------------------------------------------------------------------------------------------------------------------------------------------------------------------------------------------------------------------------------------------------------------------------------------------------------------------------------------------------------------------------------------------------------------------------------------------------------------------------------------------------------------------------------------------------------------------------------------------------------------------------------------------------------------------------------------------------------------------------------------------------------------------------------------------------------------------------------------------------------------------------------------------------------------------------------------------------------------
>Cunninghamella_polymorpha_CBS_693_68__
ACATAT-----------------------TGGTCAAAAGAATAGTTT------GAAAAAGGCTATTTTTTTTTGACTTA-------------------------------------AAAAACTTATC-CACAG--TGTGGGAAATGTC------TTCTAACGCTT-GTGCC---TGGTTCAGTC--TAGTGCTGCCA---------CTTG--AGTTTA------------TC-CTTAGATCA-AGGG------ATCTTTGGGTAGT----TGTTCATTATTTTCTCTCTCTTTT---------------------------TAGGG-----------------------------GGGGGGAGA-TTAAT---------GATGGGC----------ACCTCTTG------------TAAAGGGGATAAGA---TT------------------------ACTTTTATTATACTAAATTTT------ACTG-A--ACT-GATAG-ACC--AT-A--AATCTATGGTTG------TTTTTTATTATAATTAAACAA----AAAAACAACTTTCAGCAATGGATCTCTCGGCTTTCGTATCGATGAAGAACGCAGCAAATCGCGATATGTAATGTGATCTGCCTAT--AGTGAATCATCAAATCTTT-GAACGCATCTTGCACCTTATGGTAT-TCCATAAGGTACGTCTGTTTCAGTACC-ACTAATAAATCTCT-CTCTATCCT-----------------TGATGATAGAAAAAAAAGAGA------TAAATTATTA------------------------------------------CTGGTCCTGG---------------------------TGAT--------------------------------------------------------------------------------------------------------------------------------------TCTTTTTTTT-----------------------------------------------------------------------------------------------------------------------------------------------------------------------------------------------------------------------------------------------------------------------------------------------------------------------------------------------------------------------TTTTTATTAAAAAG--------------------------------------------------------------------------------------------------------------------------------------------------------------------------------------------------------------------------------------------------------AACCACTCTCGGCCTAAAT-A-----TAAGGCTC--------GA-CTCCCCTAGTAACGGCGAGTGAAGAGGG-AAAAGCTCAAAG-TTGGAACC-TGGTAGG-CATAGCTTACCCGG-ATTGTAAACTAAAG-----TTTTCGAGTCG-TTTAGTCAGCCAGGTAAATAAGTCCTCTGGAAAGGGGCGACATAGAGGGTG-AAATCCCCGTCTTTGGCCTGAG-----TTTTGATTAG-----------GCGTTTGGC---------TTGGAAACGAAGAGTC---AGGTTGTTTGGGAAT------GCAGCC---TAAAA---TGGGAGGTAAATC--TCTC-----------------CTAAAGCTAAATATTGACGAAAGACCGATAGCGAA----------CAAGTACCGTGAGGG-----------AAAGATGAA---AAGCACTT-------TGAAAAGAGGGTCAAAAAG--TACGTGAAATTGCTGAA------AGGGAACCG---TATGAAATCAGATCTACTGGTAGGTAATC----A---------ATCTTT-CCTTTGGGAAGGATGCA-CTTGCCTACTA-TGTATGCCA------GCGACATTT----------------------------------TGGTTG-GGAGGAAAAAAATAAAG-GAAATGTAGCTTAGG-TTTCGGCTTAGGTG--TTATAGTCCTTTA----TAAAATACTCTCGGC-TGGAATG--AGGAACGCAGCAAA--CCGTAA-GGCGAA-----------------------GATTTCAGGCGCTTAGAGGG-AATAATT--AGAGAATTTCTG-----CTTCGGGTGGTGCTTTGATTATTACCT-TTA----AC-ACGCTTGGAGTTCTTTTAA-TTTGCTTAGGTTGTTGGCTTAATGATTT-TATATGAC------------------------------------------------------------------------------------------------------------------------------------------------------------------------------------------------------------------------------------------------------------------------------------------------------------------------------------------------------------------------------------------------------------------------------------------------------------------------------------------------------------------------------------------------------------------------------------------------------------------------------------------------------------------------------------------------------------------------------------------------------------------------------------------------------------------------------------------------------------------------------------------------------------------------------------------------------------------------------------------------------------------------------------------------------------------------------------------------------------------------------------------------------------------------------------------------------------------------------------------------------------------------------------------------------------------------------------------------------------------------------------------------------------------------------------------------------
>Cunninghamella_regularis_CGMCC_3_16114__
AACTTT----------------------------------------------------------ATCGTTTTCATCTAC-----------------------------------TTCTAAAATCATC-CACAG--TGTGGGAAATGTC------TTTATACGCTT-GTGCC---TGGTTCAGTC-ATTGTGCTGCCA---------CAGG--AGTTTAC--------------TTTAGATCATAAGG------GTCTTTAGATAGC----TTTCCGT------------------------------------------------------------------------------------------------------TGAGGAA----------ACCTTCTGT-----------AAACGGGGATAAGATTTCT--------------------------TTTTATTATACTTTTTTTATT----ACTG-A--ACT-GATAG-ACC--AT-A--AATCTATGGTTG-------TTTTTTTTATAAATTT--------AAAAACAACTTTCAGCAATGGATCTCTCGGCTTTCGTATCGATGAAGAACGCAGCAAATCGCGATATGTAATGTGATCTGCCTAT--AGTGAATCATCAAATCTTT-GAACGCATCTTGCACCTTATGGTAT-TCCATAAGGTACGTCTGTTTCAGTACC-ACTAATAAATCTCCTCTCCACCTTGGTGGTTT------------------AAAAGAACGAGA------TAAATGATTA------------------------------------------CTGGTTCTGG---------------------------TGAT---------------------------------------------------------------------------------------------------------------------------------------TTTATTTTT-------------------------------------------------------------------------------------------------------------------------------------------------------------------------------------------------------------------------------------------------------------------------------------------------------------------------------------------------------------------------------------AATAA---------------------------------------------------------------------------------------------------------------------------------------------------------------------------------------------------------------------------------------------------AATCACTCTCAACCTAAAT-A-----TTAGGCTC--------GA-CT-CCCTAGTAACGGCGAGTGAAGAGGG-AAAAGCTCAAAG-TTGGAACC-TGGTGGG-CATAGCTCACCCGG-ATTGTAAACTAAAG-----TTTTTGAGTCG-TTTAGTCAGCCAGGTAAATAAGTCCTCTGGAAAGGGGCGACATAGAGGGTG-AAATCCCCGTCTTTGGCCTGAG-----TTTTGGTTAG-----------GCGTTTGGC---------TTGGAAACGAAGAGTC---AGGTTGTTTGGGAAT------GCAGCC---TAAAA---TGGGAGGTAAATC--TCTC-----------------CTAAAGCTAAATATTGACGAAAGACCGATAGCGAA----------CAAGTACCGTGAGGG-----------AAAGATGAA---AAGCACTT-------TGAAAAGAGGGTCAAAAAG--TACGTGAAATTGCTGAA------AGGGAACCG---TATGAAATCAGACCTACTGGTAGGTAATC----A---------ATCTTT-CCCTTGGGAAGGATGCA-CTTGCCTGCTA-TGTATGCCA------GCGACATTT----------------------------------TGGTTG-GAAGGAAAAAAATAGAG-GAAATGTGGCCTGGG-CTTCGGTTCAGGTG--TTATAGTCCTTTA----TAAAATACTTTCGGC-TGGAATG--AGGAACGCAGCAAA--CCGTAA-GGCGAA-----------------------GATACTAGGCGCTTGGGGAA-AATAATG--AGAGAATTTCTG-----CTTCGGGTGGTGCTTTTATTATTTTTT-TCA----AC-TCGTTTGGTGTTCTTTTAA-TTTGCTTAGGTTGTTGGCTTAATGATTT-TATATGACC-CGTCTTGAAACACGGACCAAGGAGTCCACCATATGCGCGAGTCTTTGGGTGTAGAAACCCATGGGCGGAA-GGAAATTGACTAAGATACCAAGG---CGTA--A-GCTGGCAGTATCCCCC---GGCATAGACGTTT-TATACT-GAAATGACTGAGGGCAAGCGCTTATGATGGGACCCGAAAGATGGTGAACTATACTTGAATAGGGTAAAGCCAGAGGAAAC-TCTGGTGGAAGCTCGCAGCGA-TTCTGACGTGCAAATCGATCGTCAAATTTGAGTATAGGGGCGAAAGACTAA--TCGAACCATCTAGTAGCT---------------------------------------------------------------------------------------------------------------------------------------------------------------------------------------------------------------------------------------------------------------------------------------------------------------------------------------------------------------------------------------------------------------------------------------------------------------------------------------------------------------------------------------------------------------------------------------------------------------------------------------------------------------------------------------------------------------------------------------------------------------------------------------------------------------------------------------------------------------------------------------------------------------------------------------------------------------------------------------------------------------------------------------------------------------------------------------------------------------------
>Cunninghamella_regularis_XY07510__
AAGTTT----------------------TTGAGAA-------------------------------CTTTATCGTTTTC---------------ATCTACTTCT--------------AAAATCATC-CACAG--TGTGGGAAATGTC------TTTATACGCTT-GTGCC---TGGTTCAGTC-ATTGTGCTGCCA---------CAGG--AGTTTAC--------------TTTAGATCATAAGG------GTCTTTAGATAGC----TTTCCGT------------------------------------------------------------------------------------------------------TGAGGAA----------ACCTTCTGT-----------AAACGGGGATAAGATTTCT--------------------------TTTTATTATACTTTTTTTATT----ACTG-A--ACT-GATAG-ACC--AT-A--AATCTATGGTTG-------TTTTTTTTATAAATTT--------AAAAACAACTTTCAGCAATGGATCTCTCGGCTTTCGTATCGATGAAGAACGCAGCAAATCGCGATATGTAATGTGATCTGCCTAT--AGTGAATCATCAAATCTTT-GAACGCATCTTGCACCTTATGGTAT-TCCATAAGGTACGTCTGTTTCAGTACC-ACTAATAAATCTCCTCTCCACCTTGGTGGTTT------------------AAAAGAACGAGA------TAAATGATTA------------------------------------------CTGGTTCTGG---------------------------TGATTTT--------------------------------------------------------------------------------A--------------------------------------------------TTTTTAATAA---------------------------------------------------------------------------------------------------------------------------------------------------------------------------------------------------------------------------------------------------------------------------------------------------------------------------------------------------------------------------------------------------------------------------------------------------------------------------------------------------------------------------------------------------------------------------------------------------------------------------------------------AATCACTCTCAACCTAAAT-A-----TTAGGCTC--------GA-CT-----------------------------------------------------------------------------------------------------------------------------------------------------------------------------------------------------------------------------------------------------------------------------------------------------------------------------------------------------------------------------------------------------------------------------------------------------------------------------------------------------------------------------------------------------------------------------------------------------------------------------------------------------------------------------------------------------------------------------------------------------------------------------------------------------------------------------------------------------------------------------------------------------------------------------------------------------------------------------------------------------------------------------------------------------------------------------------------------------------------------------------------------------------------------------------------------------------------------------------------------------------------------------------------------------------------------------------------------------------------------------------------------------------------------------------------------------------------------------------------------------------------------------------------------------------------------------------------------------------------------------------------------------------------------------------------------------------------------------------------------------------------------------------------------------------------------------------------------------------------------------------------------------------------------------------------------------------------------------------------------------------------------------------------------------------------------------------------------------------------------------------------------------------------------------------------------------------------------------------------------------------------------------------------------------------------------------------------------------------------------------------------
>Cunninghamella_regularis_XY07512__
AAGTTT----------------------TTGAGAA-------------------------------CTTTATCGTTTTC---------------ATCTACTTCT--------------AAAATCATC-CACAG--TGTGGGAAATGTC------TTTATACGCTT-GTGCC---TGGTTCAGTC-ATTGTGCTGCCA---------CAGG--AGTTTAC--------------TTTAGATCATAAGG------GTCTTTAGATAGC----TTTCCGT------------------------------------------------------------------------------------------------------TGAGGAA----------ACCTTCTGT-----------AAACGGGGATAAGATTTCT--------------------------TTTTATTATACTTTTTTTATT----ACTG-A--ACT-GATAG-ACC--AT-A--AATCTATGGTTG-------TTTTTTTTATAAATTT--------AAAAACAACTTTCAGCAATGGATCTCTCGGCTTTCGTATCGATGAAGAACGCAGCAAATCGCGATATGTAATGTGATCTGCCTAT--AGTGAATCATCAAATCTTT-GAACGCATCTTGCACCTTATGGTAT-TCCATAAGGTACGTCTGTTTCAGTACC-ACTAATAAATCTCCTCTCCACCTTGGTGGTTT------------------AAAAGAACGAGA------TAAATGATTA------------------------------------------CTGGTTCTGG---------------------------TGAT---------------------------------------------------------------------------------------------------------------------------------------TTTATTTTT-----------------------------------------------------------------------------------------------------------------------------------------------------------------------------------------------------------------------------------------------------------------------------------------AATAA-----------------------------------------------------------------------------------------------------------------------------------------------------------------------------------------------------------------------------------------------------------------------------------------------------------------------------------------------AATCACTCTCAACCTAAAT-A-----TTAGGCTC--------GA-CT-----------------------------------------------------------------------------------------------------------------------------------------------------------------------------------------------------------------------------------------------------------------------------------------------------------------------------------------------------------------------------------------------------------------------------------------------------------------------------------------------------------------------------------------------------------------------------------------------------------------------------------------------------------------------------------------------------------------------------------------------------------------------------------------------------------------------------------------------------------------------------------------------------------------------------------------------------------------------------------------------------------------------------------------------------------------------------------------------------------------------------------------------------------------------------------------------------------------------------------------------------------------------------------------------------------------------------------------------------------------------------------------------------------------------------------------------------------------------------------------------------------------------------------------------------------------------------------------------------------------------------------------------------------------------------------------------------------------------------------------------------------------------------------------------------------------------------------------------------------------------------------------------------------------------------------------------------------------------------------------------------------------------------------------------------------------------------------------------------------------------------------------------------------------------------------------------------------------------------------------------------------------------------------------------------------------------------------------------------------------------------------------
>Cunninghamella_regularis_XY07516__
AAGTTT----------------------TTGAGAA-------------------------------CTTTATCGTTTTC---------------ATCTACTTCT--------------AAAATCATC-CACAG--TGTGGGAAATGTC------TTTATACGCTT-GTGCC---TGGTTCAGTC-ATTGTGCTGCCA---------CAGG--AGTTTAC--------------TTTAGATCATAAGG------GTCTTTAGATAGC----TTTCCGT------------------------------------------------------------------------------------------------------TGAGGAA----------ACCTTCTGT-----------AAACGGGGATAAGATTTCT--------------------------TTTTATTATACTTTTTTTATT----ACTG-A--ACT-GATAG-ACC--AT-A--AATCTATGGTTG-------TTTTTTTTATAAATTT--------AAAAACAACTTTCAGCAATGGATCTCTCGGCTTTCGTATCGATGAAGAACGCAGCAAATCGCGATATGTAATGTGATCTGCCTAT--AGTGAATCATCAAATCTTT-GAACGCATCTTGCACCTTATGGTAT-TCCATAAGGTACGTCTGTTTCAGTACC-ACTAATAAATCTCCTCTCCACCTTGGTGGTTT------------------AAAAGAACGAGA------TAAATGATTA------------------------------------------CTGGTTCTGG---------------------------TGATTTT--------------------------------------------------------------------------------A--------------------------------------------------TTTTTAATAA---------------------------------------------------------------------------------------------------------------------------------------------------------------------------------------------------------------------------------------------------------------------------------------------------------------------------------------------------------------------------------------------------------------------------------------------------------------------------------------------------------------------------------------------------------------------------------------------------------------------------------------------AATCACTCTCAACCTAAAT-A-----TTAGGCTC--------GA-CT-----------------------------------------------------------------------------------------------------------------------------------------------------------------------------------------------------------------------------------------------------------------------------------------------------------------------------------------------------------------------------------------------------------------------------------------------------------------------------------------------------------------------------------------------------------------------------------------------------------------------------------------------------------------------------------------------------------------------------------------------------------------------------------------------------------------------------------------------------------------------------------------------------------------------------------------------------------------------------------------------------------------------------------------------------------------------------------------------------------------------------------------------------------------------------------------------------------------------------------------------------------------------------------------------------------------------------------------------------------------------------------------------------------------------------------------------------------------------------------------------------------------------------------------------------------------------------------------------------------------------------------------------------------------------------------------------------------------------------------------------------------------------------------------------------------------------------------------------------------------------------------------------------------------------------------------------------------------------------------------------------------------------------------------------------------------------------------------------------------------------------------------------------------------------------------------------------------------------------------------------------------------------------------------------------------------------------------------------------------------------------------------
>Cunninghamella_saisamornae_SDBR_CMU291_
AAAAAT----------------------TGGGGGGGGGGTATTGGAGAA----GGTAGGAGGTTATCTTTAGGATCGTC---------------CTACCTTTCACCCTTCTTTTAATTGAACGCATC-TATAG--AGTGGGCAAAGTC-----TATTTGAAGCTT-ATTCC---TTGCTGGTCTTAATGGGCTGGCAAGCTAGGGGGGAG--AGTTTGG-----------TT-GGTTGGGCATATGG--CCTAACTGGTTGGTTGG----GCTTATGGCCTGACTGGTTGGTTA-------------------GG--CTTATCGCC-----------------------------ATCAGGCTGGTTGGG---------CTTAGGC-------TTGACCATTCGCCTTAGTAAAAAAAAAAGGAATAAGA------------------------------ATTTTTATATAAAGTATTTAA-----TCTG-A--AAT-GATAG-ACCATAT-ATTGTCTTATGGTTG-----TTTTTTTAATATAAAAAAAAA-----AAGAACAACTTTCAGCAATGGATCTCTCGGCTTTCGTATCGATGAAGAACGCAGCAAATCGCGATATGTAGTGTGATCTGCCTAT--AGTGAATCATCAAATCTTT-GAACGCATCTTGCACCTTATGGTAT-TCCATAAGGTACGTCTGTTTCAGTACC-ACTAAAAAATCTCT-CCCAACTTTCTTCCCTCTTAGTGTGGGGAGAAAGGAGGACCAAGAGA------TGGGTTGTTA------------------------------------------CTGGTTCTGG---------------------------TGAT--------------------------------------------------------------------------------------------------------------------------------------GTTCG--------------------------------------------------------------------------------------------------------------------------------------------------------------------------------------------------------------------------------------------------------------------------------------------------------------------------------------------------------------------------------------------------------------------------------------------------------------------------------------------------------------------------------------------------------------------------------------------------------------------------------------------------CATCATTCTCAACCGGAAT-A----TCAAGGCTT--------GA-TC------GTAACGGCGAGTGAAGAGGG-AAAAGCTCAAAG-TTGGAACC-TGGTGGG-CATAGCCCATCCGG-ATTGTAAACTAAAG-----TTTTAAAGTCG-TTTAGTCAGCCAGGTAAATAAGTCCTCTGGAAAGGGGCGACATAGAGGGTG-AAATCCCCGTCTTTGGCCTGAGACTTTTTCTGATTAG-----------GCGTTTGGC---------TTTAAAACGAAGAGTC---AGGTTGTTTGGGAAT------GCAGCC---TAAAA---TGGGAGGTAAATC--TCTC-----------------CTAAAGCTAAATATTGACGAAAGACCGATAGCGAA----------CAAGTACCGTGAGGG-----------AAAGATGAA---AAGCACTT-------TGAAAAGAGGGTCAAAAAG--TACGTGAAATTGCTGAA------AGGGAACCG---TATGAAATCAGACCTACTGGTAGGTAATC----A---------ATCTTT-CCTTTGGGAAGGATGCA-CTTGCCTACTA-TGTATGCCA------GCGACATTT----------------------------------TGGTTG-GGAGGAAAAAAATAAGG-GAAATGTAGCCTGGG-CTTCGGTTTAGGTG--TTATAGTCCCTTA----TAAAATACTTTCGAC-TGGAATG--AGGAACGCAGCAAAC-CCGTAAGGGCGAA-----------------------GATTCTGGGCGCTTGGATGG-AATAATG--AGAGAATTTCTG-----CTTTGGGTGGTGCTCTTATTATTTTGT-TCA----AC-TCGCTTAGAGTTCTTTTAATTTTGCTTAGGTTGTTGGCTTAATGATTT-TATATGACC-CGTCTTGAAACACGGACCAAGGAGTCCACCATAGGCGCAAGTCTTTGGGTGTAAAAACTCATAGGCGAAA-GGAAATTGACTAAGATACCAAGGCTTCTTAAGAGGCTGGCAGTATCCCCC---GGCATTGACGTTT-TATACT-AAAGTGACTGAGGGTAAGCGCTTATGATGGGACCCGAAAGATGGTGAACTATACTTGAATAGGGTGAAGCCAGAGGAAAC-TCTGGTGGAAGCTCGTAGCGA-TTCTGACGTGCAAATCGATCGTCAAATTTGAGTATAGGGGCGAAAGACTAATCGAA-------------------------------------------------------------------------------------------------------------------------------------------------------------------------------------------------------------------------------------------------------------------------------------------------------------------------------------------------------------------------------------------------------------------------------------------------------------------------------------------------------------------------------------------------------------------------------------------------------------------------------------------------TGGTGGTATTGGTACCGTCCCTGTTGGTCGTGTTGAAACTGGTGTTATCAAAGCTGGTATGGTTGTTACCTTCGCTCCTGCTAACGTCACCACTGAAGTTAAATCCGTTGAAATGCATCACGAACAATTAGAACAAGGTGTTCCTGGTGATAACGTTGGTTTCAACGTCAAGAACGTTTCCGTTAAGGATATCCGTCGTGGTAACGTCTGTTCCGACTCCAAGAACGACCCCGCTAAGGAATCTGCTTCCTTCAACGCTCAAGTTATCGTTTTGAACCACCCTGGTCAAATCGGTGCTGGTTATGCCCCAGTTCTTGACTGTCACACTGCTCACATTGCTTGTAAATTCGCTGAATTATTAGAAAAGATCGATCGTCGTACTGGTAAGAAGCTCGAAGATGCTCCTAAATTCGTTAAATCCGGTGACTCTGCTATCGTTAAGATGGTTCCTTCCAAGCCCATGTGTG
>Cunninghamella_saisamornae_SDBR_CMUPFCM_6
AAAAAT--------TGGGGGGGGGGTATTGGAGAAGGTAGGAGGTTATCTTTAGGATCGTCCTACCTTTCACCCTTCTT---------------------------------TTAATTGAACGCATC-TATAG--AGTGGGCAAAGTC-----TATTTGAAGCTT-ATTCC---TTGCTGGTCTTAATGGGCTGGCAAGCTAGGGGGGAG--AGTTTG------------GTTGGTTGGGCATATGG--CCTAACTGGTTGGTTGG----GCTTATGGCCTGACTGGTTGGTTAGGCTTATCGCC--------------------------------------------------ATCAGGCTGGTTGGG---------CTTAGGC-------TTGACCATTCGCCTTAGTAAAAAAAAAAGGAATAAGA------------------------------ATTTTTATATAAAGTATTTAA-----TCTG-A--AAT-GATAG-ACCATAT-ATTGTCTTATGGTTG-----TTTTTTTAATATAAAAAAAAA-----AAGAACAACTTTCAGCAATGGATCTCTCGGCTTTCGTATCGATGAAGAACGCAGCAAATCGCGATATGTAGTGTGATCTGCCTAT--AGTGAATCATCAAATCTTT-GAACGCATCTTGCACCTTATGGTAT-TCCATAAGGTACGTCTGTTTCAGTACC-ACTAAAAAATCTCT-CCCAACTTTCTTCCCTCTTAGTGTGGGGAGAAAGGAGGACCAAGAGA------TGGGTTGTTA------------------------------------------CTGGTTCTGG---------------------------TGAT--------------------------------------------------------------------------------------------------------------------------------------GTTCG--------------------------------------------------------------------------------------------------------------------------------------------------------------------------------------------------------------------------------------------------------------------------------------------------------------------------------------------------------------------------------------------------------------------------------------------------------------------------------------------------------------------------------------------------------------------------------------------------------------------------------------------------CATCATTCTCAACCGGAAT-A----TCAAGGCTT--------GA-TC--------------GAGTGAAGAGGG-AAAAGCTCAAAG-TTGGAACC-TGGTGGG-CATAGCCCATCCGG-ATTGTAAACTAAAG-----TTTTAAAGTCG-TTTAGTCAGCCAGGTAAATAAGTCCTCTGGAAAGGGGCGACATAGAGGGTG-AAATCCCCGTCTTTGGCCTGAGACTTTTTCTGATTAG-----------GCGTTTGGC---------TTTAAAACGAAGAGTC---AGGTTGTTTGGGAAT------GCAGCC---TAAAA---TGGGAGGTAAATC--TCTC-----------------CTAAAGCTAAATATTGACGAAAGACCGATAGCGAA----------CAAGTACCGTGAGGG-----------AAAGATGAA---AAGCACTT-------TGAAAAGAGGGTCAAAAAG--TACGTGAAATTGCTGAA------AGGGAACCG---TATGAAATCAGACCTACTGGTAGGTAATC----A---------ATCTTT-CCTTTGGGAAGGATGCA-CTTGCCTACTA-TGTATGCCA------GCGACATTT----------------------------------TGGTTG-GGAGGAAAAAAATAAGG-GAAATGTAGCCTGGG-CTTCGGTTTAGGTG--TTATAGTCCCTTA----TAAAATACTTTCGAC-TGGAATG--AGGAACGCAGCAAAC-CCGTAAGGGCGAA-----------------------GATTCTGGGCGCTTGGATGG-AATAATG--AGAGAATTTCTG-----CTTTGGGTGGTGCTCTTATTATTTTGT-TCA----AC-TCGCTTAGAGTTCTTTTAATTTTGCTTAGGTTGTTGGCTTAATGATTT-TATATGACC-CGTCTTGAAACACGGACCAAGGAGTCCACCATAGGCGCAAGTCTTTGGGTGTAAAAACTCATAGGCGAAA-GGAAATTGACTAAGATACCAAGGCTTCTTAAGAGGCTGGCAGTATCCCCC---GGCATTGACGTTT-TATACT-AAAGTGACTGAGGGTAAGCGCTTATGATGGGACCCGAAAGATGGTGAACTATACTTGAATAGGGTGAAGCCAGAGGAAAC-TCTGGTGGAAGCTCGTAGCGA-TTCTGACGTGCAAATCGATCGTCAAATTTGAGTATAGGGGCGAAAGACTAAT-----------------------------------------------------------------------------------------------------------------------------------------------------------------------------------------------------------------------------------------------------------------------------------------------------------------------------------------------------------------------------------------------------------------------------------------------------------------------------------------------------------------------------------------------------------------------------------------------------------------------------------------------------TGGTGGTATTGGTACCGTCCCTGTTGGTCGTGTTGAAACTGGTGTTATCAAAGCTGGTATGGTTGTTACCTTCGCTCCTGCTAACGTCACCACTGAAGTTAAATCCGTTGAAATGCATCACGAACAATTAGAACAAGGTGTTCCTGGTGATAACGTTGGTTTCAACGTCAAGAACGTTTCCGTTAAGGATATCCGTCGTGGTAACGTCTGTTCCGACTCCAAGAACGACCCCGCTAAGGAATCTGCTTCCTTCAACGCTCAAGTTATCGTTTTGAACCACCCTGGTCAAATCGGTGCTGGTTATGCCCCAGTTCTTGACTGTCACACTGCTCACATTGCTTGTAAATTCGCTGAATTATTAGAAAAGATCGATCGTCGTACTGGTAAGAAGCTCGAAGATGCTCCTAAATTCGTTAAATCCGGTGACTCTGCTATCGTTAAGATGGTTCCTTCCAAGCCCATGTGTG
>Cunninghamella_septata_Cu_230_
AACTAT----------------------TTGTGGGGAATAAGGCTTTAAAAAA------------CCTTTTTCACCATT----------------------------------------AATTCATC-CATAA--TGTGGGTCAAACC-------------ACAT-GCGCA---ATGT-------------------------------------------------------TTTTTTTTAAAGGG---TTAACTTTCGGGTTAC----TCTTTAT------------------------------------------------------------------------------------TTATTTATAATATGGCCTAAAAAACCATATTTTTTTTTTTTTTTGTATTTAATCTAAAAAACCATATTA---TT------------------------AATTTTTTTATACTAAATTT-------ACTGAATAAAC-GATTG-ACC--AT----AATTTATGGTTG-------TTTTAAAAATATATTAATTTATATAAAAACAACTTTCAGCAATGGATCTCTCGGCTTTCGTATCGATGAAGAACGCAGCAAATCGCGATATTTAATGTGATCTGCCTAT--AGTGAATCATCAAATCTTT-GAACGCATCTTGCACCCTATGGTAT-TCCGTAGGGTACATCTGTTTCAGTACC-ATTCAAACATCTCC-CTCAATCCTATTTTTTTA----------TAGAGAATGAGATCAGAGA------TAAATTATAA------------------------------------------ATGGTCCTGGGTAAGCTGTGCTATAGTCTTTAT----TGAC----------------------------------------------------------------------------------TATACCTGACGGAATT----------------------CTATCACTACCCGCCCTTATATCT---------------------------------------------------------------------------------------------------------------------------------------------------------------------------------------------------------------------------------------------------------------------------------------------TTATGGTATAAGCTCGG-GCTAGGAGGTAGGAGCATAGTAAAGAACCTAACTTGCCTTTGTCAGCCT-------TCTTCATTGAAGGACATGATGCGACTGTGG---------------------------------------------------------------------------------------------------------------------------------------------------------------------------------------------------------------------------------GACGCCCGATTACCCTCGACTTAAAT-ATCTGTTAAGGTTA-AATTCTTGA-CT-----------------------------------------------------------------------------------------------------------------------------------------------------------------------------------------------------------------------------------------------------------------------------------------------------------------------------------------------------------------------------------------------------------------------------------------------------------------------------------------------------------------------------------------------------------------------------------------------------------------------------------------------------------------------------------------------------------------------------------------------------------------------------------------------------------------------------------------------------------------------------------------------------------------------------------------------------------------------------------------------------------------------------------------------------------------------------------------------------------------------------------------------------------------------------------------------------------------------------------------------------------------------------------------------------------------------------------------------------------------------------------------------------------------------------------------------------------------------------------------------------------------------------------------------------------------------------------------------------------------------------------------------------------------------------------------------------------------------------------------------------------------------------------------------------------------------------------------------------------------------------------------------------------------------------------------------------------------------------------------------------------------------------------------------------------------------------------------------------------------------------------------------------------------------------------------------------------------------------------------------------------------------------------------------------------------------------------------------------------------------------------------
>Cunninghamella_subclavata_CGMCC_3_16115__
AATAAT--------------------------------------------------------------------------------------------------------------AAAAAACTATC-CACAG--TGTGGGAAAAGTC-----ATTCAATCGCTT-GTGCC---TGGTTAGTCATT--GTGCTAGCC---------CCCA--AGTTTACCTAGGATGTACTT-CCTTTGT----AGG------ATTTTTCGGTGAA----AGATTTTGGAGAAAGATTTCGTAA-GAT----------------T--TCATTTTGA-----------------------------AAAAATTTT-TTAAT---------TGAAAAA---------GACCTTGGGTT----------AAAATGGGATAAGA----A------------------------AATTTTTATATACTATTTTTTTT----ACTAAA--ATTCGATAG-ACCAAAA----GTTTTTTGGTTG------TTTTTTAAAAATTATAAATTTC---AAAAACAACTTTCAGCAATGGATCTCTCGGCTTTCGTATCGATGAAGAACGCAGCAAATCGCGATATGTAATGTGATCTGCCTAT--AGTGAATCATCAAATCTTT-GAACGCATCTTGCACCTTATGGTAT-TCCATAAGGTACGTCTGTTTCAGTACC-ACTCATAAATCTCA-CAAATAATTATTTTTTG------------------------ATGAGA------AAAATGTTTA------------------------------------------CTGGTTCTGG---------------------------TGGT---------------------------------------------------------------------------------------------------------------------------------------CTCTCTTTT---------------------------------------------------------------------------------------------------------------------------------------------------------------------------------------------------------------------------------------------------------------------------------------------------------------------------------------------------------------------------------------------------------------------------------------------------------------------------------------------------------------------------------------------------------------------------------------------------------------------------------------------GACTACTCTCAACCTAAAT-A-----ATAGGCTC-------TGA-TT-----------------------------------------------------------------------------------------------------------------------------------------------------------------------------------------------------------------------------------------------------------------------------------------------------------------------------------------------------------------------------------------------------------------------------------------------------------------------------------------------------------------------------------------------------------------------------------------------------------------------------------------------------------------------------------------------------------------------------------------------------------------------------------------------------------------------------------------------------------------------------------------------------------------------------------------------------------------------------------------------------------------------------------------------------------------------------------------------------------------------------------------------------------------------------------------------------------------------------------------------------------------------------------------------------------------------------------------------------------------------------------------------------------------------------------------------------------------------------------------------------------------------------------------------------------------------------------------------------------------------------------------------------------------------------------------------------------------------------------------------------------------------------------------------------------------------------------------------------------------------------------------------------------------------------------------------------------------------------------------------------------------------------------------------------------------------------------------------------------------------------------------------------------------------------------------------------------------------------------------------------------------------------------------------------------------------------------------------------------------------------------------
>Cunninghamella_subclavata_XY07766__
AATAAT--------------------------------------------------------------------------------------------------------------AAAAAACTATC-CACAG--TGTGGGAAAAGTC-----ATTCAATCGCTT-GTGCC---TGGTTAGTCA--TTGTGCTAGCC---------CCCA--AGTTTACCTAGGATGTACTTCCTTTG-----TAGG------ATTTTTCGGTGAA----AGATTTTGGAGAAAGATTTCGTAA-----------------GATT--TCATTTTGA-----------------------------AAAAATTTT-TTAAT---------TGAAAAA---------GACCTTGGGTT----------AAAATGGGATAAGA----------------------------AAATTTTTATATACTATTTTTTTT----ACTAAA--ATTCGATAG-ACCAAAA----GTTTTTTGGTTG------TTTTTTAAAAATTATAAATTTC---AAAAACAACTTTCAGCAATGGATCTCTCGGCTTTCGTATCGATGAAGAACGCAGCAAATCGCGATATGTAATGTGATCTGCCTAT--AGTGAATCATCAAATCTTT-GAACGCATCTTGCACCTTATGGTAT-TCCATAAGGTACGTCTGTTTCAGTACC-ACTCATAAATCTCA-CAAATAATTATTTTTTG------------------------ATGAGA------AAAATGTTTA------------------------------------------CTGGTTCTGG---------------------------TGGT---------------------------------------------------------------------------------------------------------------------------------------CTCTCTTTT---------------------------------------------------------------------------------------------------------------------------------------------------------------------------------------------------------------------------------------------------------------------------------------------------------------------------------------------------------------------------------------------------------------------------------------------------------------------------------------------------------------------------------------------------------------------------------------------------------------------------------------------GACTACTCTCAACCTAAAT-A-----ATAGGCTC-------TGA-TT-----------------------------------------------------------------------------------------------------------------------------------------------------------------------------------------------------------------------------------------------------------------------------------------------------------------------------------------------------------------------------------------------------------------------------------------------------------------------------------------------------------------------------------------------------------------------------------------------------------------------------------------------------------------------------------------------------------------------------------------------------------------------------------------------------------------------------------------------------------------------------------------------------------------------------------------------------------------------------------------------------------------------------------------------------------------------------------------------------------------------------------------------------------------------------------------------------------------------------------------------------------------------------------------------------------------------------------------------------------------------------------------------------------------------------------------------------------------------------------------------------------------------------------------------------------------------------------------------------------------------------------------------------------------------------------------------------------------------------------------------------------------------------------------------------------------------------------------------------------------------------------------------------------------------------------------------------------------------------------------------------------------------------------------------------------------------------------------------------------------------------------------------------------------------------------------------------------------------------------------------------------------------------------------------------------------------------------------------------------------------------------------
>Cunninghamella_verrucosa_CGMCC_3_16260_
TAGGAT--------------------------------------------------------------------TTTTT---------------GAT-------------------------------GGGAGATTTTGGAGAAAGAT------TTCGTAAGATT-TCATT---TTGAAAAAA-----------------------------------------------TT-TTTTAATTGAAAAA------AACCTTGGGTT--------------------------------------------------------------------------------------------------------------------------------------------------------AAAATGGGATAAGA----A------------------------AATTTTTAAATACTTTATTT-------ACTAAA--ATTCGATAG-ACC--AA-AAAAACTTTTGGTTG----TTTTTTAAAAATTATAAAAAA------AAAAACAACTTTCAGCAATGGATCTCTCGGCTTTCGTATCGATGAAGAACGCAGCAAATCGCGATATGTAATGTGATCTGCCTAT--AGTGAATCATCAAATCTTT-GAACGCATCTTGCACCTTATGGTAT-TCCATAAGGTACGTCTGTTTCAGTACC-ACTCATAAATCTCT--CAAATCATAATTTTTATAAATTATTATTTTG---------ATGAGA------AAAATGTTTA------------------------------------------CTGGTTCTGG---------------------------TGGT----------------------------------------------------------------------------------------------------------------------------------------CTCTTTTT---------------------------------------------------------------------------------------------------------------------------------------------------------------------------------------------------------------------------------------------------------------------------------------------------------------------------------------------------------------------------------------------------------------------------------------------------------------------------------------------------------------------------------------------------------------------------------------------------------------------------------------------GACTACTCTCAACCTAAAT-A-----TTAGGCTC-------TGA-CT--------------------------------------------------------------------------------------------------------------------------------------------------------------------------------------------------------------------------------------------------------------------------------------------------------------------------------------------------------------------------------------------------------------------------------------------------------------------------------------------------------------------------------------------------------------------------------------------------------------------------------------------------------------------------------------------------------------------------------------------------------GGCGAA-----------------------GATTTTAGGCGCTTGGGGGG-AATAATG--AGAGAATTTCTG-----CTTCGGGTGGTGCTTTTATTATTTTTT-TCA----AC-TCGCTTAGAGTTCTTTTAA-TTTGCTTAGGTTGTTGGCTTAATGATTT-TATATGACC-CGTCTTGAAACACGGACCAAGGAGTCCACCATAGGCGCGAGTCTTTGGGTGTAGAAACCCATGGGCGGAA-GGAAATTGACTAAGATACCAAGG---CTTC--G-GCTGGCAGTATCCCCC---GGCATAGACGTTTTTATACA-GAAATGACTGAGGGCAAGCGCTTATGATGGGACCCGAAAGATGGTGAACTATACTTGAATAGGGTAAAGCCAGAGGAAAC-TCTGGTGGAAGCTCGCAGCGA-TTCTGACGTGCAAATCGATCGTCAAATTTGAGTATA--------------------------------------------------------------------------------------------------------------------------------------------------------------------------------------------------------------------------------------------------------------------------------------------------------------------------------------------------------------------------------------------------------------------------------------------------------------------------------------------------------------------------------------------------------------------------------------------------------------------------------------------------------------------------------------------------------------------------------------------------------------------------------------------------------------------------------------------------------------------------------------------------------------------------------------------------------------------------------------------------------------------------------------------------------------------------------------------------------------------------------------------------------
>Cunninghamella_verrucosa_XY09506_
----------------------------------------------------------------------------------------------CCC-------------------CCAAGTTTACC-TAGGA--TGTA----------------------------------------------------------------------------------------------CTTCCTTTGTAGG-------ATTTTTTGATGGG----AGATTTT------------------------------------------------------------------------------------------------------------------------------------------------GGAGAAAGA-------------------------------TTTCGTAAGATTTCATTT---------TGAA--------------------AAAATTTTTTAATTG-------------------------------AAAAAAACCTT-----------------GGGTT----------------------AAAATGGGATA---------------------AGAAAATTTTTAAATACTT-------------TATTTACTAAAAT-TCGATAG---------------------ACCAAAAAAACTTT-----------------------------------------------------------------------------------------------------------TGGT--------------------------------TGTT-----------------------------------------------------------------------------------------------------------------------------------------------------------------------------------------------------------------------------------------------------------------------------------------------------------------------------------------------------------------------------------------------------------------------------------------------------------------------------------------------------------------------------------------------------------------------------------------------------------------------------------------------------------------------------------------------------------------------------------------------------------------------------------------------------------------------------------------------------------------------------------------------------------------------------------------------------------------------------------------------------------------------------------------------------------------------------------------------------------------------------------------------------------------------------------------------------------------------------------------------------------------------------------------------------------GAA-------------------------------------------------------------------------------------------------------------------------------------------------------------------------------------------------------------------------------------------------------------------------------------------------------------------GATTTTAGGCGCTTGGGGGG-AATAATG--AGAGAATTTCTG-----CTTCGGGTGGTGCTTTTATTATTTTTT-TCA----AC-TCGCTTGGAGTTCTTTTAA-TTTGCTTAGGTTGTTGGCTTAATGATTT-TATATGACC-CGTCTTGAAACACGGACCAAGGAGTCCACCATAGGCGCGAGTCTTTGGGTGTAGAAACCCATGGGCGGAA-GGAAATTGACTAAGATACCAAGG---CTTC--G-GCTGGCAGTATCCCCC---GGCATAGACGTTTTTATACA-GAAATGACTGAGGGCAAGCGCTTATGATGGGACCCGAAAGATGGTGAACTATACTTGAATAGGGTAAAGCCAGAGGAAAC-TCTGGTGGAAGCTCGCAGCGA-TTCTGACGTGCAAATCGATCGTCAAATTTGAGTATA--------------------------------------------------------------------------------------------------------------------------------------------------------------------------------------------------------------------------------------------------------------------------------------------------------------------------------------------------------------------------------------------------------------------------------------------------------------------------------------------------------------------------------------------------------------------------------------------------------------------------------------------------------------------------------------------------------------------------------------------------------------------------------------------------------------------------------------------------------------------------------------------------------------------------------------------------------------------------------------------------------------------------------------------------------------------------------------------------------------------------------------------------------
>Cunninghamella_verticillata_CBS_595_68_
AACTAT----------------------TTGTGGGGG--AAGTATTCTATTCGAA------------TCTTTCACCATT----------------------------------------AATTCATC-CATAG--TGTGGGTCAAACC-------------ACAT-GCGCA---ATGTT---------------------------------------------------TTTTTTTTTTAAAAGGG--GGTTACTTTCGGGTACT----CTTTTTT-------------------------------------------------------------------------------------TTATTATA---------ATATGGCCT----------------------------AAAAAACCATATTA---TT------------------------AATTTTTTTATACTAAATTT-------ACTGAATAAAC-GATTG-ACC--AT----AATTTATGGTTG-------TTTTAAAAATATATTAATTTATATAAAAACAACTTTCAGCAATGGATCTCTCGGCTTTCGTATCGATGAAGAACGCAGCAAATCGCGATATTTAATGTGATCTGCCTAT--AGTGAATCATCAAATCTTT-GAACGCATCTTGCACCTTATGGTAT-TCCATAAGGTACATCTGTTTCAGTACC-ATTCAAACATCTCC-CTCAATCTATTATTTTTTT---------TAGAGAATGAGATCAGAGA------TAAATTATAA------------------------------------------ATGGTCCTGGGTAAGCTGTGCTATAGTCTTTTATTATTGAC----------------------------------------------------------------------------------TATACCTGACGAATT-----------------------CTATCACTACCCGCCCTTATATCT---------------------------------------------------------------------------------------------------------------------------------------------------------------------------------------------------------------------------------------------------------------------------------------------TTATGGTATAAGCTCGGTGCTAGGAGGTAGGAGCATAGTATAG---CCTACTTGCCTTTGTCAGCCT-------TCTTTATTGAAGGAAATGATGCGACTGTGG---------------------------------------------------------------------------------------------------------------------------------------------------------------------------------------------------------------------------------GACGCCCGATTACCCTCGACTTAAAT-ATCTGTTAAGGTTA-AATTCTTGA-TT-----------------------------------------------------------------------------------------------------------------------------------------------------------------------------------------------------------------------------------------------------------------------------------------------------------------------------------------------------------------------------------------------------------------------------------------------------------------------------------------------------------------------------------------------------------------------------------------------------------------------------------------------------------------------------------------------------------------------------------------------------------------------------------------------------------------------------------------------------------------------------------------------------------------------------------------------------------------------------------------------------------------------------------------------------------------------------------------------------------------------------------------------------------------------------------------------------------------------------------------------------------------------------------------------------------------------------------------------------------------------------------------------------------------------------------------------------------------------------------------------------------------------------------------------------------------------------------------------------------------------------------------------------------------------------------------------------------------------------------------------------------------------------------------------------------------------------------------------------------------------------------------------------------------------------------------------------------------------------------------------------------------------------------------------------------------------------------------------------------------------------------------------------------------------------------------------------------------------------------------------------------------------------------------------------------------------------------------------------------------------------------------
>Cunninghamella_vesiculosa_CBS_989_96_
AACTATAGGTGTAGAATGACCATAGGGATTAATGTTGGAGATTGATCAGGGGGGAAAAGGT-------------CTTTT---------------ACC-----------------CAAAATACTCGTC-CACACAAAAAGTGAACCGAG---------------TT-GTACC---CAGACGAATCCTGGCCATCCCAA---------GTGA--TGGTTACCCACCGGGAAGGT-CT---AGCAAAGGT------ACCT---AGTACT----CTTTTAT----------------------------------------------AGG-----------------------------GGAAAGGAA-CTGGA---------GCAGGAC--------TAGCCTGCGGRT---------GGATAGGGAAGAGTCGCCCA------------------------ATATATTTTACTTAGCATACAATGCAAACTGAACTTTAAGATTGAACC--AT-A-------AAGGTTG-------------TTATAATCATA-------AAAAACAACTTTCAGCAATGGATCTCTCGGCTTTCGTATCGATGAAGAACGCAGCGAATCGCGATATTTAATGTGATCTGCCTAT--AGTGAATCATCAAATCTTT-GAACGCATCTTGCACCTTACGGTTTATCTGTAGGGTACGTCTGTTTCAGTGCC-ATTTACATATTTCC-CCTACCTCT---------------------AATGGTGGGATCAGAAA------TTAATTATAAAAAAGTTATATAAAACTAGGTTTTTAACCAAGTTTTGAACTTCTGG-CCTGG---------------------------TGAG--C--------------------------------------------------------------------------------GGTTTTAGAGGAGGC----------------------ATCCTCTCCCGATCCCTTATAGCT-----------------------------------------------------------------------------------------------------------------------------------------------------------------------------------------------------------------------------------------------------------------------------------------TTGGG-----------------------------------------------------------------------------------------------------------------------------------------------------------------------------------------------------------------------------------------------------------------------------------------------------------------------------------------------TGTTCACCGCGGCTTAAAC-------CAACGCAAAACTTTAGGG-CTCCCTCAGTAACGGCGAGTGAACAGGG-AAGAGCTCAAAG-TTGGAACC-TGGCAGG-CCTAGCTTGTCCGG-ATTGTAAACTAAAG-----TTTTTGGGTCG-TTTAGTCTGCCTGGTAAATAAGTCCTCTGGAAAGGGGCGACATAGAGGGTG-AAATCCCCGTCTTTGGCCAGAG------TATGATTAG-----------GCGTTTGGC---------CTAGAAATGAAGAGTC---AGGTTGTTTGGGAAT------GCAGCC---TAAAG---TGGGAGGTAAATC--TCTC-----------------CTAAAGCTAAATATTGACGAAAGACCGATAGCGAA----------CAAGTACCGTGAGGG-----------AAAGATGAA---AAGCACTT-------TGAAAAGAGAGTTAAAAAG--TACGTGAAATTGCTGAA------AGGGAACCG---TATAGAATCAGAACTGCTGRTGGGTAATC----A---------ACCATT-CCTTTGGGAAGGGTGCA-CTTGCCTAYYATTGCAAGCCA------GCAATATTT----------------------------------TGGTTG-GGGGGAAAAAAGTGGAGTGAAATGTAGCTTGCG-TTTCGGCGTAGGTG--TTATAGTCCTCTA----CAAAATACTCTTGAC-TGGAATA--AGGAACGCAGCAAA--CCTTAG-GGCGAG-----------------------GATTCGGGGTGCTTGGGGGGTAATAGT---AAAGAATTTCTG-----CTTCGGGTGGTGCTTTATTACTATCAT-CTA----AC-TCGCTTCGACATCTTTCAT-TTTGCTTAGGTTGTTGGCATAATGATTT-TATATGAC--------------------------------------------------------------------------------------------------------------------------------------------------------------------------------------------------------------------------------------------------------------------------------------------------------------------------------------------------------------------------------------------------------------------------------------------------------------------------------------------------------------------------------------------------------------GCTGGTATCTCCAAGGATGGTCAAACCCGTGAACACGCTTTATTAGCTTTCACTCTTGGTGTACGTCAATTAATCGTTGCTATCAACAAGATGGACTCCACCAAATGGTCTGAAGCCCGTTACAACGAAATCGTTAAAGAAGTTTCCGGTTTCATCAAGAAGATCGGTTTCAACCCTGCCTCCGTTCCTTTCGTCCCCATCTCTGGCTGGCACGGTGATAACATGTTGGAAGAATCTACCAACATGCCTTGGTTCAAGGGATGGACCAAGACCACCAAAGCTGGTTCCACCACTGGTAAGACTCTCTTAAACGCCATCGATGCTATCGAACCCCCAGTTCGTCCTTCCGATAAGCCTTTACGTCTTCCTTTACAAGATGTTTACAAGATCGGTGGTATCGGTACCGTTCCTGTTGGTCGTGTTGAAACTGGTGTCATCAAGGCCGGTATGGTTGTTACTTTCGCTCCTTCCAACGTCACCACTGAAGTTAAGTCCGTTGAAATGCATCACGAACAATTAGTTGAAGGTGTTCCCGGTGATAACGTCGGTTTCAACGTCAAGAACGTT-------------------------------------------------------------------------------------------------------------------------------------------------------------------------------------------------------------------------------------------------------------------------------------------------
>Cunninghamella_vesiculosa_NRRL_3009_
AACTATAGGTATAGAATGACCAGCGGGATTAATGTTGGAGATTGATCAGGGGGGAAAAGGT----CTTTTACCCAAAAT-----------------------------------------ACTCGTCACACAAAAAGTGAACCGAGTT------------------GTACC---CAAACGAATC----------------------CTGG--------------------CCATCCCAACTG-ATGG---TTACCCACCGGGAAGG---------------------------------------------------------------------------------------------------TCTAG---------CAAAGGT----------ACCTAGTACTCTTTTATAGGGGAAAGGAACTGGAGCAGGACTAGCCTGTGGGTGGATAGGGAAGATCGCAATATATTTTACTTAGCATACAATGAA--ACT-GA---------------ACTTTAAGATTG------------AACATAAAGGTGTATATATAAAAACAACTTTCAGCAATGGATCTCTCGGCTTTCGTATCGATGAAGAACGCAGCAAATCGCGATATTTAATGTGATCTGCCTAT--AGTGAATCATCAAATCTTT-GAACGCATCTTACACCTTACGGTTTATCTGTAGGGTACGTCTGTTTCAGTGCC-ATTTACATATTTCC-CCTACCTCT---------------------AATGGTGGGATCAGAAA------TTAATTATAAAAAAGTTATATAAAACTAGGTTTTTAACCAAGTTTTGAACTTCTGG-CCTGG---------------------------TGAG----------------------------------------------------------------------------------------------------------------CGGTTTTAGAGGAGGCATCCTCTCCCGATCCC-----------------------------------------------------------------------------------------------------------------------------------------------------------------------------------------------------------------------------------------------------------------------------------------------------------------------------------------------------------------------TTATAGCTTTGGG---------------------------------------------------------------------------------------------------------------------------------------------------------------------------------------------------------------------------------------------------------TGTTCACCGCGGCTTAAAC-------CAACGCAAAACTTTAGGG-CT-----------------------------------------------------------------------------------------------------------------------------------------------------------------------------------------------------------------------------------------------------------------------------------------------------------------------------------------------------------------------------------------------------------------------------------------------------------------------------------------------------------------------------------------------------------------------------------------------------------------------------------------------------------------------------------------------------------------------------------------------------------------------------------------------------------------------------------------------------------------------------------------------------------------------------------------------------------------------------------------------------------------------------------------------------------------------------------------------------------------------------------------------------------------------------------------------------------------------------------------------------------------------------------------------------------------------------------------------------------------------------------------------------------------------------------------------------------------------------------------------------------------------------------------------------------------------------------------------------------------------------------------------------------------------------------------------------------------------------------------------------------------------------------------------------------------------------------------------------------------------------------------------------------------------------------------------------------------------------------------------------------------------------------------------------------------------------------------------------------------------------------------------------------------------------------------------------------------------------------------------------------------------------------------------------------------------------------------------------------------------------------------
>Cunninghamella_varians_CGMCC_3_16116_
--------------------------------------------------------------------------------------------------------------------------------------------------------------------------------------------------------------------------------------------------------------------------------------------------------------------------------------------------------------------------------------------------------------------------------AAA---------------------------------------------------------------------------AAC-GATTG-ACC--AT-A--ATTTTATGGTTG-------TTTAAAAAATATATTAACTTATATAAAAACAACTTTCAGCAATGGATCTCTCGGCTTTCGTATCGATGAAGAACGCAGCAAATCGCGATATTTAATGTGATCTGCCTAT--AGTGAATCATCAAATCTTT-GAACGCATCTTGCACCCTATGGTAT-TCCGTAGGGTACATCTGTTTCAGTACC-ATTCAAACATCTCC-CTCACTCCTTTTTTTATTAAG--------AGAGAATGAGATCAGAGA------TAAATTATAA------------------------------------------ATGGTCCTGGGTAAGCTGTGTACTAAGTCTTT-----TGACTTT--------------------------------------------------------------------------------TTACCTGACGGAATT----------------------TTATCACTACCCGCCCTTATATCT----------------------------------------------------------------------------------------------------------------------------------------------------------------------------------------------------------------------------------------------------------------------------------------------TTGCGTATAAGCTCGGTGCTAGGAGTTAAAAGCATAGTAAAGAACCTAACTTGCCTTTGTCAGCCTCCTTCCTTTTAGGTTGGAGGACATGATGCGACTGTGG---------------------------------------------------------------------------------------------------------------------------------------------------------------------------------------------------------------------------------GACGCCCGATTACCCTCGACTTAAAT-ATCTGTTAAGGTAAATTTTCTTGA-CTCCCTCAGTAACGGCGAGTGAACAGGG-AAAAGCTCAAAG-TTGGAACC-TGGTGGG-CTTAGCCTACCCGG-ATTGTAAACTAAAG-----TTTTTGGGTCG-TTTAGTCAGCCAGATAAATAAGTCCTCTGGAAAGGGGCGACATAGAGGGTG-AAATCCCCGTCTTTGGTCTGAG------CATGATTAG-----------GCGTTTGGC---------CTGGAAACGAAGAGTC---AGGTTGTTTGGGAAT------GCAGCC---TAAAA---TGGGAGGTAAATC--TCTC-----------------CTAAAGCTAAATATTGACGAAAGACCGATAGCGAA----------CAAGTACCGTGAGGG-----------AAAGATGAA---AAGCACTT-------TGAAAAGAGGGTCAAAAAG--TACGTGAAATTGCTGAA------AGGGAACCG---TATAAAATCAGACTTACTGATAGGTAATC----A---------ACCTTC-CTCTTGGGGAGGGTGCA-CTTGCCTGTTATTGTATGCCA------GCAATACTT----------------------------------TGGTTG-GGAGGAAAAAAGTAGGA-GAAATGTAGCCTAGG-CTTCGGTTTAGGTG--TTATAGTCTCTTG----CAAAATACTCTCGGC-TGGAGTA--AGGAACGCAGCAAA--CCGTAA-GGCGAA-----------------------GATTTTGGGCGCTTGGAATT-AATAGTT--GGAGAATTTCTG-----CTTCGGGTGGTGCTTTAGCTATTAGTT-TTA----AC-TCGCTTA-AGTTCTTTTAA-TTTGCTTAGGTTGTTGGCTTAATGATTT-TATATGACC-CGTCTTGAAACACGGACCAAGGAGTCCACCATGGGCGCGAGTCTTTGGGTGTAGAAACCCATGGGCGAAA-GGAAATTGACTAAGATACCAAGG----CGT--ATGCTGGCAGTATCCCCC---GGCGTAGACGTTT-TATACT-GAAATGACTGAGGGCAAGCGCTTATGATGGGACCCGAAAGATGGTGAACTATACTTGAATAGGGTAAAGCCAGAGGAAAC-TCTGGTGGAAGCTCGCAGCGA-TTCTGACGTGCAAATCGATCGTCGAATTTGAGTATAGGGGCGAAAGACTAA--TCGAACCATCTAGTAGCT---------------------------------------------------------------------------------------------------------------------------------------------------------------------------------------------------------------------------------------------------------------------------------------------------------------------------------------------------------------------------------------------------------------------------------------------------------------------------------------------------------------------------------------------------------------------------------------------------------------------------------------------------------------------------------------------------------------------------------------------------------------------------------------------------------------------------------------------------------------------------------------------------------------------------------------------------------------------------------------------------------------------------------------------------------------------------------------------------------------------
>Cunninghamella_varians_XY06999_
------------------------------------------------------------------------------------------------------------------------------C-CACA-----TGCGCAATGTT------------------TTACG---GGGTGTTATTTA----GTTAGCA---------------------------------TCTTTTTATTTGTAGTG----------------------------------------------------------------------------------------------------------------------TGGAG---------GGATGGC-------------TTTGGCC----------AGAGAACCATATTA---CT------------------------AATTTTTTTATACTAAATTA-------ACTGAA--AAACGATTG-ACC--AT-A--ATTTTATGGTTG-------TTTAAAAAATATATTAACTTATATAAAAACAACTTTCAGCAATGGATCTCTCGGCTTTCGTATCGATGAAGAACGCAGCAAATCGCGATATTTAATGTGATCTGCCTAT--AGTGAATCATCAAATCTTT-GAACGCATCTTGCACCCTATGGTAT-TCCGTAGGGTACATCTGTTTCAGTACC-ATTCAAACATCTCC-CTCACTCCTTTTTTTATTAA--------GAGAGAATGAGATCAGAGA------TAAATTATAA------------------------------------------ATGGTCCTGGGTAAGCTGTGTACTAAGTCTTT-----TGACTTT--------------------------------------------------------------------------------TTACCTGACGGAATT----------------------TTATCACTACCCGCCCTTATATCT----------------------------------------------------------------------------------------------------------------------------------------------------------------------------------------------------------------------------------------------------------------------------------------------TTGCGTATAAGCTCGGTGCTAGGAGTTAAAAGCATAGTAAAGAACCTAACTTGCCTTTGTCAGCCTCCTTCCTTTTAGGTTGGAGGACATGATGCGACTGTGG---------------------------------------------------------------------------------------------------------------------------------------------------------------------------------------------------------------------------------GACGCCCGATTACCCTCGACTTAAAT-ATCTGTTAAGGTAAATTTTCTTGA-CT-----------------------------------------------------------------------------------------------------------------------------------------------------------------------------------------------------------------------------------------------------------------------------------------------------------------------------------------------------------------------------------------------------------------------------------------------------------------------------------------------------------------------------------------------------------------------------------------------------------------------------------------------------------------------------------------------------------------------------------------------------------------------------------------------------------------------------------------------------------------------------------------------------------------------------------------------------------------------------------------------------------------------------------------------------------------------------------------------------------------------------------------------------------------------------------------------------------------------------------------------------------------------------------------------------------------------------------------------------------------------------------------------------------------------------------------------------------------------------------------------------------------------------------------------------------------------------------------------------------------------------------------------------------------------------------------------------------------------------------------------------------------------------------------------------------------------------------------------------------------------------------------------------------------------------------------------------------------------------------------------------------------------------------------------------------------------------------------------------------------------------------------------------------------------------------------------------------------------------------------------------------------------------------------------------------------------------------------------------------------------------------------
>Mucor_janssenii_CBS_205_68_
-----------------------------------------------------AAATAATCAATAATTTTGGCTTGTCC---------------ATT------------------------ATTATC-TATTTACTGTGAACTGTATT----------ATTACTTGGCGCC---TGAGGAATGTTCCAATGCTATAAGGATAGGCAYTGGAAATGTTA---------------ACCGAGCCATAA-----TCAAGCTTAGGCTTGG----TATCCTA----------------------------------------------------------------------------------------TTATT---------ATTTACC-------------------------------AAAAGAATTCAGA-----------------------------ATTAATATTGTA--------------------A------CATAG-ACC---TAAAAAATCTAT-------------------------------------AAAACAACTTTTAACAACGGATCTCTTGGTTCTCGCATCGATGAAGAACGTAGCAAAGTGCGATAACTAGTGTGAATTGCATATTCAGTGAATCATCGAGTCTTT-GAACGCAACTTGCGCTCATTGGTAT-TCCAATGAGCACGCCTGTTTCAGTATC-AAAACAAACCCTCTATCCAACATTTTTGTT---------------GAATAGGATGACTGAGAGTCTCTTGATCTATT-------------------------------------------CTGATCTCGA-------------------------------------------------------------------------------------------------------------------------------------------------------------------------------------------------------------------------------------------------------------------------------------------------------------------------------------------------------------------------------------------------------------------------------------------------------------------------------------------------------------------------------------------------------------------------------------------------------------------------------------------------------------------------------------------------------------------------------------------------------------------------------------------------------------------------------AGCTCTTGAAATGTAC-A------AAGGCCT--------GA-TCTCCCTAGTAACGGCGAGTGAAGAGGA-AAGAGCTCAAAG-TTGGAAAC-TGTTTGG-CTTAGCTAAACCGT-ATTGTAAACTGTAGAAACATTTT--------CCTGGCACACCAGATTAATAAGTCCTTTGGAACAAGGCATCATGGAGGGTG-AGAATCCCGTCTTTGATCTGAG--TAGTTGTCTTTTG-----------TGATATGTT---------TT-----CAAAGAGTC---AGGTTGTTTGGGAAT------GCAGCC---TAAAT---TGGGTGGTAAATC--TCAC-----------------CTAAAGCTAAATATTTGCGAGAGACCGATAGCGAA----------CAAGTACCGTGAGGG-----------AAAGATGAA---AAGAACTT-------TGAAAAGAGAGTTAAACAG--TATGTGAAATTGTTAAA------AGGGAACCG---TTTGGAGCCAGACTGGTTTGACTGTAATC----A---------ACCTAG-AATTCGTTTTGGGTGCA-CTTGCAGTCTA-TACCTGCCA------ACAACAGTT----------------------------------TGATTT-GGAGGAAAAAATTAGTA-GGAATGTGGCC-----TTTCG----AGGTG--TTATAGCCTACTA----TCA--TACTCTGGAT-TGGACTG--AGGAACGCAGCGAATGCCATTA-GGCGAG-----------------------ATTGCTGGGTGCTTTCGCTA-ATAAATG--TTAGAATTTCTG-----CTTCGGGTGGTGCTAATGTTTAAAGGA-GGA----AC-ACATCTAGTATATTTTTTA-TTCGCTTAGGTTGTTGGCTTAATGACTC-TAAATGACC-CGTCTTGAAACACGGACCAAGGAGTCCACCATAAGTGCAAGTATTTGAGTG-ACAAACTCATATGCGTAA-GGAAACTGATTGATACG--------AAGTC--T-TACGATGGCAGTATCACCCGGCGTTGACGTTT-TATACT-GAACTGACCGAGGTAAAGCACTTATGATGGGACCCGAAAGATGGTGAACTATGCCTGAATAGGGTGAAGCCAGAGGAAAC-TCTGGTGGAGGCTCGTAGCGA-TTCTGACGTGCAAATCGATCGTCAAATTTGGGTATAGGGGCGAAAGACTAA--TCGAACCATCTAGTAGCT---------------------------------------------------------------------------------------------------------------------------------------------------------------------------------------------------------------------------------------------------------------------------------------------------------------------------------------------------------------------------------------------------------------------------------------------------------------------------------------------------------------------------------------------------------------------------------------------------------------------------------------------------------------------------------------------------------------------------------------------------------------------------------------------------------------------------------------------------------------------------------------------------------------------------------------------------------------------------------------------------------------------------------------------------------------------------------------------------------------------
>Cunninghamella_hainanensis_CGMCC 3.28649_ 
ACTTAT----------------------TTATTGAGAGAAAA-----------GAGAGTCTCCTCTCTCTCTCTCAATT-------------------------------------AAAAATTCATC-CACAG--TGTGGGAAATGTC-TTTCATTTAAACGCTT-GTGCC---TGGTATAGTC--TAGTGCTACCA---------CTTG--AGTTTA------------TC-TTTTAGTCA-ATGG------ACTTTTAGATAGT----GCTTTTTTCC-------------------------------------------------------------------------------------TTGGA---------AGATAGC----------ACCTCTTGT-----------AAAAGGGGATAAGA--TTT------------------------CATTTTATTATACTTTTTTTTTTA---ACTG-A--ACT-GATAG-ACC--AT-A--AATCTATGGTTG------TTTTTTATTATAAAAAAATT-----AAAAACAACTTTCAGCAATGGATCTCTCGGCTTTCGTATCGATGAAGAACGCAGCAAATCGCGATATGTAATGTGATCTGCCTAT--AGTGAATCATCAAATCTTT-GAACGCATCTTGCACCTTATGGCAT-TCCATAAGGTACGTCTGTTTCAGTACC-ACTAATAAATCTCC-CTCCTCCATCTTTTGTT-------GATGATAGGATAAAAAAAGGAGA------TAAATCATTA------------------------------------------CTGGTTCTGG---------------------------TGAT--------------------------------------------------------------------------------------------------------------------------------------TTTTGATTTT------------------------------------------------------------------------------------------------------------------------------------------------------------------------------------------------------------------------------------------------------------------------------------------------------------------------------------------------------------------------TTTTTATTAAAAACATCAAG-------------------------------------------------------------------------------------------------------------------------------------------------------------------------------------------------------------------------------------------------AATTGCTCTCAACCTAAAT-A-----TAAGGCTA--------GA-CTCCCCTAT------------------------ACTCAAAT-TTGACGAT-CGATTTG-CACGTCAGAATCGC---TGCGAGCT--------------------------TCCACCAGA-----GTTTCCTCTGGCTTTACCCTATTCAA---GTATAGTTCACCATCTTT----CGGGTCCCATCATAA---------------GCGCTTGCCCTCAGTCATTTCAGTATAAAACGTC-----TATGCCGGGGGAT------ACTGCCAGCTAAAGCCTTGGTATCTTAGTCAATTTCCTTCCGCCCATGGGTTTCTACACCCAAAGACTCGCG-----CATATGGTGGACTCCTTGGTCCGTGTTTCAAGACGG--GTCATATAAAATCATTAAGCCAACAACCTAAGCAAATAAAAAGAAATTCAAACGAGTTGAACGAAATCACTAAA---------GCACCA---CCCGAAGCAGAAATTCTCTAATGATTCCCCCCAAGCGCCTAAAATCTTCGCCTTACGGTTTGCTGCGTTCCTCATTCTA------GCCG------AGAGTATTT--------------------------------------TATAGTAGTCTATAACACCT-AAGCCGAAACCCAGG-CTACATTCCAACTA--TTTTTTTCCTCCACAACCAAAATGTCGCTGGC-GTACATAGCAGGCAAGT-GCATCCTTCCCAAGGGAAAGATTGATTACCTACCAGTAAGTCTGATTTCATACGGTTCCCTTTCAGCAATTTCACGTACTTTTTGACCCTCTTTTCAAAGTGCTTTTCATCTTTCCC-TCACGGTAC-TTGTTCG-----CTATCGGTCTTTCGTCAATATTTAGCTTTAGGAGAGATTTACCTCC-CATTTTAGGCTGCATTCCCAAACAACC------------TGACTCTTCGTTTCCAAGCCAAACGCCTAAT-CAAAACTCAGGCCAAAGACGGGGATTTCAC--C-CTCTATGTCGCCCCTTTCCAGAGGACTTATTTACCTGGC-TGACTAAACGACTCAAAAACTTTAGTTTACAATCCG------GGTGAGCTATGCCCA------------------------CCAGGTTCCAACTTTGAGCTTTTCCCTCTTCACTCGCCGTT---------------------------ACTAG--GGGAATCATTGTTATTTTCTGATTGTGGTATTCTTATCATTGCTTCTGGTACTGGTGAATTCGAAGTAAG----TCTTTTTTTTTACTTC---ATAAATTAGAATGATCATCTATTTATAAAAAAAAAAGGGTTATAT-----GTGGTGTTTCTTTTTTTTTTTTTTTTTCGATTCATCAAAATACTCA----------------TTCCTTTTTTTTTTTTTCCTTT--AAATCAATAGGCTGGTATCTCCAAGGATGGTCAAACCCGTGAACACGCTTTATTAGCTTTCACTCTTGGTGTACGTCAATTAATTGTTGCTCTTAACAAGATGGATACCTGTAAATGGTCTCAAGATCGTTACAACGAAATTGTTAAGGAAGTTTCTTCCTTCATCAAGAAGATTGGTTACAATCCTAAATCCGTTCCTTTCGTTCCTATTTCCGGATGGCACGGTGATAACATGTTGGAAGCTTCTACCAACATGCCTTGGTACAAGGGATGGACCAAGGAAACCAAAGCTGGTTCTTCCACTGGTAAGACTCTTTTAGAAGCCATCGATTCTATTGAACCCCCTACCCGTCCTTCCGACAAGCCTTTACGTCTTCCTTTACAAGATGTTTACAAGATCGGTGGTATTGGTACTGTTCCCGTTGGTCGTGTTGAAACTGGTGTCATCAAAGCTGGTATGGTTGTTACCTTCGCTCCTGCTAACGTCACCACTGAAGTTAAGTCCGTTGAAATGCATCACGAACAATTAGAACAAGGTGTTCCTGGTGATAACGTTGGTTTCAACGTCAAGAACGTTTCCGTTAAGGATATCCGTCGTGGTAACGTCTGTTCTGACTCCAAGAACGACCCCGCTAAGGAATCTGCTTCCTTCAACGCTCAAGTTATCGTTTTGAACCATCCTGGTCAAATCGGTGCTGGTTATGCCCCAGTTCTTGACTGTCACACTGCTCACATTGCTTGTAAATTCGCTGAATTATTAGAAAAGATCGATCGTCGTTCTGGTAAGAAACTCGAAGATGCTCCTAAATTCGTTAAATCTGGTGACTCTGCTATCGTTAAGATGGTTCCTTCCAAGCCCATGTGTG
>Cunninghamella_hainanensis_XG06926_15_2_ 
ACTTAT----------------------TTATTGAGAGAAAA-----------GAGAGTCTCCTCTCTCTCTCTCAATT-------------------------------------AAAAATTCATC-CACAG--TGTGGGAAATGTC-TTTCATTTAAACGCTT-GTGCC---TGGTATAGTC--TAGTGCTACCA---------CTTG--AGTTTA------------TC-TTTTAGTCA-ATGG------ACTTTTAGATAGT----GCTTTTTTCC-------------------------------------------------------------------------------------TTGGA---------AGATAGC----------ACCTCTTGT-----------AAAAGGGGATAAGA--TTT------------------------CATTTTATTATACTTTTTTTTTTA---ACTG-A--ACT-GATAG-ACC--AT-A--AATCTATGGTTG------TTTTTTATTATAAAAAAATT-----AAAAACAACTTTCAGCAATGGATCTCTCGGCTTTCGTATCGATGAAGAACGCAGCAAATCGCGATATGTAATGTGATCTGCCTAT--AGTGAATCATCAAATCTTT-GAACGCATCTTGCACCTTATGGCAT-TCCATAAGGTACGTCTGTTTCAGTACC-ACTAATAAATCTCC-CTCCTCCATCTTTTGTT-------GATGATAGGATAAAAAAAGGAGA------TAAATCATTA------------------------------------------CTGGTTCTGG---------------------------TGAT--------------------------------------------------------------------------------------------------------------------------------------TTTTGATTTT------------------------------------------------------------------------------------------------------------------------------------------------------------------------------------------------------------------------------------------------------------------------------------------------------------------------------------------------------------------------TTTTTATTAAAAACATCAAG-------------------------------------------------------------------------------------------------------------------------------------------------------------------------------------------------------------------------------------------------AATTGCTCTCAACCTAAAT-A-----TAAGGCTA--------GA-CTCCCCTAT------------------------ACTCAAAT-TTGACGAT-CGATTTG-CACGTCAGAATCGC---TGCGAGCT--------------------------TCCACCAGA-----GTTTCCTCTGGCTTTACCCTATTCAA---GTATAGTTCACCATCTTT----CGGGTCCCATCATAA---------------GCGCTTGCCCTCAGTCATTTCAGTATAAAACGTC-----TATGCCGGGGGAT------ACTGCCAGCTAAAGCCTTGGTATCTTAGTCAATTTCCTTCCGCCCATGGGTTTCTACACCCAAAGACTCGCG-----CATATGGTGGACTCCTTGGTCCGTGTTTCAAGACGG--GTCATATAAAATCATTAAGCCAACAACCTAAGCAAATAAAAAGAAATTCAAACGAGTTGAACGAAATCACTAAA---------GCACCA---CCCGAAGCAGAAATTCTCTAATGATTCCCCCCAAGCGCCTAAAATCTTCGCCTTACGGTTTGCTGCGTTCCTCATTCTA------GCCG------AGAGTATTT--------------------------------------TATAGTAGTCTATAACACCT-AAGCCGAAACCCAGG-CTACATTCCAACTA--TTTTTTTCCTCCACAACCAAAATGTCGCTGGC-GTACATAGCAGGCAAGT-GCATCCTTCCCAAGGGAAAGATTGATTACCTACCAGTAAGTCTGATTTCATACGGTTCCCTTTCAGCAATTTCACGTACTTTTTGACCCTCTTTTCAAAGTGCTTTTCATCTTTCCC-TCACGGTAC-TTGTTCG-----CTATCGGTCTTTCGTCAATATTTAGCTTTAGGAGAGATTTACCTCC-CATTTTAGGCTGCATTCCCAAACAACC------------TGACTCTTCGTTTCCAAGCCAAACGCCTAAT-CAAAACTCAGGCCAAAGACGGGGATTTCAC--C-CTCTATGTCGCCCCTTTCCAGAGGACTTATTTACCTGGC-TGACTAAACGACTCAAAAACTTTAGTTTACAATCCG------GGTGAGCTATGCCCA------------------------CCAGGTTCCAACTTTGAGCTTTTCCCTCTTCACTCGCCGTT---------------------------ACTAG--GGGAATCATTGTTATTTTCTGATTGTGGTATTCTTATCATTGCTTCTGGTACTGGTGAATTCGAAGTAAG----TCTTTTTTTTTACTTC---ATAAATTAGAATGATCATCTATTTATAAAAAAAAAAGGGTTATAT-----GTGGTGTTTCTTTTTTTTTTTTTTTTTCGATTCATCAAAATACTCA----------------TTCCTTTTTTTTTTTTTCCTTT--AAATCAATAGGCTGGTATCTCCAAGGATGGTCAAACCCGTGAACACGCTTTATTAGCTTTCACTCTTGGTGTACGTCAATTAATTGTTGCTCTTAACAAGATGGATACCTGTAAATGGTCTCAAGATCGTTACAACGAAATTGTTAAGGAAGTTTCTTCCTTCATCAAGAAGATTGGTTACAATCCTAAATCCGTTCCTTTCGTTCCTATTTCCGGATGGCACGGTGATAACATGTTGGAAGCTTCTACCAACATGCCTTGGTACAAGGGATGGACCAAGGAAACCAAAGCTGGTTCTTCCACTGGTAAGACTCTTTTAGAAGCCATCGATTCTATTGAACCCCCTACCCGTCCTTCCGACAAGCCTTTACGTCTTCCTTTACAAGATGTTTACAAGATCGGTGGTATTGGTACTGTTCCCGTTGGTCGTGTTGAAACTGGTGTCATCAAAGCTGGTATGGTTGTTACCTTCGCTCCTGCTAACGTCACCACTGAAGTTAAGTCCGTTGAAATGCATCACGAACAATTAGAACAAGGTGTTCCTGGTGATAACGTTGGTTTCAACGTCAAGAACGTTTCCGTTAAGGATATCCGTCGTGGTAACGTCTGTTCTGACTCCAAGAACGACCCCGCTAAGGAATCTGCTTCCTTCAACGCTCAAGTTATCGTTTTGAACCATCCTGGTCAAATCGGTGCTGGTTATGCCCCAGTTCTTGACTGTCACACTGCTCACATTGCTTGTAAATTCGCTGAATTATTAGAAAAGATCGATCGTCGTTCTGGTAAGAAACTCGAAGATGCTCCTAAATTCGTTAAATCTGGTGACTCTGCTATCGTTAAGATGGTTCCTTCCAAGCCCATGTGTG
>Cunninghamella_cinerea_CGMCC 3.28650_ 
ACTTAT--------------------------------TTGAAGTTTTTTGAAAAACTTTTTGTTTTTCATTTAACTTT-------------------------------------TTAAAATCATC-CACAG--TGTGGGAAATGTC------TTTATACGCTT-GTGCC---TGGTTCAGTC-ATTGTGCTGCCA---------CAGG--AGTTTAC--------------TTTAGATCATAAGG------GTCTTTAGATAGC----TTTCCGT------------------------------------------------------------------------------------------------------TGAGGAA----------ACCTTCTGT-----------AAAAGGGGATAAGATTTCT--------------------------TTTTATTATACTTTTTTTTATT---ACTG-A--ACT-GATAG-ACC--AT-A--AATCTATGGTTG----TTTTTTTTTTTATAAATTT--------AAAAACAACTTTCAGCAATGGATCTCTCGGCTTTCGTATCGATGAAGAACGCAGCAAATCGCGATATGTAATGTGATCTGCCTAT--AGTGAATCATCAAATCTTT-GAACGCATCTTGCACCTTATGGTAT-TCCATAAGGTACGTCTGTTTCAGTACC-ACTAATAAATCTCCTCTCCACCTTGGTGGTTT------------------AAAAGAACGAGA------TAAATGATTA------------------------------------------CTGGTTCTGG---------------------------TGAT--------------------------------------------------------------------------------------------------------------------------------------TTTATTTTAT-----------------------------------------------------------------------------------------------------------------------------------------------------------------------------------------------------------------------------------------------------------------------------------------------------------------------------------------------------------------------TTTTTTTTTAAAATAA------------------------------------------------------------------------------------------------------------------------------------------------------------------------------------------------------------------------------------------------------AACCACTCTCAACCTAAAT-A-----TTAGGCTC--------GA-CTCCCCTAT------------------------ACTCAAAT-TTGACGAT-CGATTTG-CACGTCAGAATCGC---TGCGAGCT--------------------------TCCACCAGA-----GTTTCCTCTGGCTTTACCCTATTCAA---GTATAGTTCACCATCTTT----CGGGTCCCATCATAA---------------GCGCTTGCCCTCAGTCATTTCAGTATAAAACGTC-----TATGCCGGGGGAT------ACTGCCAGCTTACGCCTTGGTATCTTAGTCAATTTCCTTCCGCCCATGGGTTTCTACACCCAAAGACTCGCG-----CATATGGTGGACTCCTTGGTCCGTGTTTCAAGACGG--GTCATATAAAATCATTAAGCCAACAACCTAAGCAAATTAAAAGAACACCAAACGAGTTGAAAAAAATAATAAAA---------GCACCA---CCCGAAGCAGAAATTCTCTCATTATTTCCCCCAAGCGCCTAGTATCTTCGCCTTACGGTTTGCTGCGTTCCTCATTCCA------GCCG------AAAGTATTT--------------------------------------TATAAAGGACTATAACACCT-GAACCGAAGCCCAGG-CTACATTTCCTCTA--TTTTTTTCCTTCC-AACCAAAATGTCGCTGGC-ATACATAGCAGGCAAGT-GCATCCTTCCCAAAGGAAAGATTGATTACCTACCAGTAGGTCTGATTTCATACGGTTCCCTTTCAGCAATTTCACGTACTTTTTGACCCTCTTTTCAAAGTGCTTTTCATCTTTCCC-TCACGGTAC-TTGTTCG-----CTATCGGTCTTTCGTCAATATTTAGCTTTAGGAGAGATTTACCTCC-CATTTTAGGCTGCATTCCCAAACAACC------------TGACTCTTCGTTTCCAAGCCAAACGCCTAAC-CAAAACTCAGGCCAAAGACGGGGATTTCAC--C-CTCTATGTCGCCCCTTTCCAGAGGACTTATTTACCTGGC-TGACTAAACGACTCAAAAACTTTAGTTTACAATCCG------GGTGAGCTATGCCCA------------------------CCAGGTTCCAACTTTGAGCTTTTCCCTCTTCACTCGCCGTT---------------------------ACTAG--GGGAATCATTGTTATTTTCTGATTGTGGTATTCTTATCATTGCCTCTGGTACTGGTGAATTCGAAGTAAGCTTTTTTTTTTTTTTTTCTTTTAGTTTATTCAAAAAAGGGATTATATATACTCGTTTAAAAAA-AAACAAAGGATGGCATATATATACCATCTTTTTTTTTTTTTTTGCTCATTATTAA----------------CTCTACCTTTTTTT---------------AATAGGCTGGTATCTCCAAGGATGGTCAAACTCGTGAACACGCTTTATTAGCTTTCACTCTTGGTGTACGTCAATTAATTGTTGCTCTTAACAAGATGGATACCTGTAAATGGTCTCAAGATCGTTACAACGAAATTGTTAAGGAAGTTTCCTCTTTCATCAAGAAGATTGGTTACAATCCTAAATCCGTTCCTTTCGTCCCTATCTCTGGATGGCACGGTGATAACATGTTAGAAGCCTCTAACAACATGCCTTGGTACAAGGGATGGACCAAAGAAACCAAAGCTGGTTCTTCCACTGGTAAGACTCTCTTAGAAGCCATTGATGCTATTGAACCTCCTACCCGTCCTTCCGACAAGCCTTTACGTCTTCCTTTACAAGATGTTTACAAGATTGGTGGTATTGGTACCGTCCCTGTTGGTCGTGTTGAAACTGGTGTTATCAAAGCTGGTATGGTTGTTACCTTCGCCCCTGCTAACGTCACCACTGAAGTTAAGTCCGTTGAAATGCATCACGAACAATTAGAACAAGGTGTTCCCGGTGACAACGTTGGTTTCAACGTCAAGAACGTTTCCGTTAAGGATATCCGTCGTGGTAATGTCTGTTCTGACTCCAAGAATGACCCCGCTAAAGAATCTGGTTCCTTCAATGCTCAAGTTATCGTTTTGAACCATCCTGGTCAAATTGGTGCTGGTTATGCCCCAGTTCTTGATTGTCACACTGCTCACATTGCTTGTAAATTCGCTGAATTATTAGAAAAGATTGATCGTCGTTCAGGTAAGAAACTTGAAGATGCTCCTAAATTCGTTAAATCTGGTGATTCCGCTATCGTAAAGATGATTCCTTCTAAGCCCATGTGTG
>Cunninghamella_cinerea_XG09556_9_2
ACTTAT--------------------------------TTGAAGTTTTTTGAAAAACTTTTTGTTTTTCATTTAACTTT-------------------------------------TTAAAATCATC-CACAG--TGTGGGAAATGTC------TTTATACGCTT-GTGCC---TGGTTCAGTC-ATTGTGCTGCCA---------CAGG--AGTTTAC--------------TTTAGATCATAAGG------GTCTTTAGATAGC----TTTCCGT------------------------------------------------------------------------------------------------------TGAGGAA----------ACCTTCTGT-----------AAAAGGGGATAAGATTTCT--------------------------TTTTATTATACTTTTTTTTATT---ACTG-A--ACT-GATAG-ACC--AT-A--AATCTATGGTTG----TTTTTTTTTTTATAAATTT--------AAAAACAACTTTCAGCAATGGATCTCTCGGCTTTCGTATCGATGAAGAACGCAGCAAATCGCGATATGTAATGTGATCTGCCTAT--AGTGAATCATCAAATCTTT-GAACGCATCTTGCACCTTATGGTAT-TCCATAAGGTACGTCTGTTTCAGTACC-ACTAATAAATCTCCTCTCCACCTTGGTGGTTT------------------AAAAGAACGAGA------TAAATGATTA------------------------------------------CTGGTTCTGG---------------------------TGAT--------------------------------------------------------------------------------------------------------------------------------------TTTATTTTAT-----------------------------------------------------------------------------------------------------------------------------------------------------------------------------------------------------------------------------------------------------------------------------------------------------------------------------------------------------------------------TTTTTTTTTAAAATAA------------------------------------------------------------------------------------------------------------------------------------------------------------------------------------------------------------------------------------------------------AACCACTCTCAACCTAAAT-A-----TTAGGCTC--------GA-CTCCCCTAT------------------------ACTCAAAT-TTGACGAT-CGATTTG-CACGTCAGAATCGC---TGCGAGCT--------------------------TCCACCAGA-----GTTTCCTCTGGCTTTACCCTATTCAA---GTATAGTTCACCATCTTT----CGGGTCCCATCATAA---------------GCGCTTGCCCTCAGTCATTTCAGTATAAAACGTC-----TATGCCGGGGGAT------ACTGCCAGCTTACGCCTTGGTATCTTAGTCAATTTCCTTCCGCCCATGGGTTTCTACACCCAAAGACTCGCG-----CATATGGTGGACTCCTTGGTCCGTGTTTCAAGACGG--GTCATATAAAATCATTAAGCCAACAACCTAAGCAAATTAAAAGAACACCAAACGAGTTGAAAAAAATAATAAAA---------GCACCA---CCCGAAGCAGAAATTCTCTCATTATTTCCCCCAAGCGCCTAGTATCTTCGCCTTACGGTTTGCTGCGTTCCTCATTCCA------GCCG------AAAGTATTT--------------------------------------TATAAAGGACTATAACACCT-GAACCGAAGCCCAGG-CTACATTTCCTCTA--TTTTTTTCCTTCC-AACCAAAATGTCGCTGGC-ATACATAGCAGGCAAGT-GCATCCTTCCCAAAGGAAAGATTGATTACCTACCAGTAGGTCTGATTTCATACGGTTCCCTTTCAGCAATTTCACGTACTTTTTGACCCTCTTTTCAAAGTGCTTTTCATCTTTCCC-TCACGGTAC-TTGTTCG-----CTATCGGTCTTTCGTCAATATTTAGCTTTAGGAGAGATTTACCTCC-CATTTTAGGCTGCATTCCCAAACAACC------------TGACTCTTCGTTTCCAAGCCAAACGCCTAAC-CAAAACTCAGGCCAAAGACGGGGATTTCAC--C-CTCTATGTCGCCCCTTTCCAGAGGACTTATTTACCTGGC-TGACTAAACGACTCAAAAACTTTAGTTTACAATCCG------GGTGAGCTATGCCCA------------------------CCAGGTTCCAACTTTGAGCTTTTCCCTCTTCACTCGCCGTT---------------------------ACTAG--GGGAATCATTGTTATTTTCTGATTGTGGTATTCTTATCATTGCCTCTGGTACTGGTGAATTCGAAGTAAGCTTTTTTTTTTTTTTTTCTTTTAGTTTATTCAAAAAAGGGATTATATATACTCGTTTAAAAAA-AAACAAAGGATGGCATATATATACCATCTTTTTTTTTTTTTTTGCTCATTATTAA----------------CTCTACCTTTTTTT---------------AATAGGCTGGTATCTCCAAGGATGGTCAAACTCGTGAACACGCTTTATTAGCTTTCACTCTTGGTGTACGTCAATTAATTGTTGCTCTTAACAAGATGGATACCTGTAAATGGTCTCAAGATCGTTACAACGAAATTGTTAAGGAAGTTTCCTCTTTCATCAAGAAGATTGGTTACAATCCTAAATCCGTTCCTTTCGTCCCTATCTCTGGATGGCACGGTGATAACATGTTAGAAGCCTCTAACAACATGCCTTGGTACAAGGGATGGACCAAAGAAACCAAAGCTGGTTCTTCCACTGGTAAGACTCTCTTAGAAGCCATTGATGCTATTGAACCTCCTACCCGTCCTTCCGACAAGCCTTTACGTCTTCCTTTACAAGATGTTTACAAGATTGGTGGTATTGGTACCGTCCCTGTTGGTCGTGTTGAAACTGGTGTTATCAAAGCTGGTATGGTTGTTACCTTCGCCCCTGCTAACGTCACCACTGAAGTTAAGTCCGTTGAAATGCATCACGAACAATTAGAACAAGGTGTTCCCGGTGACAACGTTGGTTTCAACGTCAAGAACGTTTCCGTTAAGGATATCCGTCGTGGTAATGTCTGTTCTGACTCCAAGAATGACCCCGCTAAAGAATCTGGTTCCTTCAATGCTCAAGTTATCGTTTTGAACCATCCTGGTCAAATTGGTGCTGGTTATGCCCCAGTTCTTGATTGTCACACTGCTCACATTGCTTGTAAATTCGCTGAATTATTAGAAAAGATTGATCGTCGTTCAGGTAAGAAACTTGAAGATGCTCCTAAATTCGTTAAATCTGGTGATTCCGCTATCGTAAAGATGATTCCTTCTAAGCCCATGTGTG
>Cunninghamella_flava_CGMCC 3.28651
AACTAT----------------------TTGTGGGGG--AAGTATTCTATTCGAA------------TCTTTCACCATT----------------------------------------AATTCATC-CATAA--TGTGGGTCAAACC-------------ACAT-GCGCA-----------------------------------------------------------ATGTTTTTTTAAAAGGG----TTACTTTCGGGTACT----CTTTTTT-------------------------------------------------------------------------------------TTATTATA---------ATATGGCCT----------------------------AAAAAACCATATTA---TT------------------------AATTTTTTTATACTAAATTT-------ACTGAATAAAC-GATTG-ACC--AT----AATTTATGGTTG-------TTTTAAAAATATATTAATTTATATAAAAACAACTTTCAGCAATGGATCTCTCGGCTTTCGTATCGATGAAGAACGCAGCAAATCGCGATATTTAATGTGATCTGCCTAT--AGTGAATCATCAAATCTTT-GAACGCATCTTGCACCCTATGGTAT-TCCGTAGGGTACATCTGTTTCAGTACC-ATTCAAACATCTCC-CTCAATCCTATTTTTTTT-----------AGAGAATGAGATCAGAGA------TAAATTATAA------------------------------------------ATGGTCCTGGGTAAGCTGTGCTATAGTCTTTAT----TGAC----------------------------------------------------------------------------------TATACCTGACGGAATT----------------------CTATCACTACCCGCCCTTATATCT---------------------------------------------------------------------------------------------------------------------------------------------------------------------------------------------------------------------------------------------------------------------------------------------TTATGGTATAAGCTCGGTGCTAGGAGGTAGGAGCATAGTAAAGAACCTAACTTGCCTTTGTCAGCCT-------TCTTCATTGAAGGACATGATGCGACTGTGG---------------------------------------------------------------------------------------------------------------------------------------------------------------------------------------------------------------------------------GACGCCCGATTACCCTCGACTTAAAT-ATCTGTTAAGGTTA-AATTCTTGA-CTCCCCTAT------------------------ACTCAAAT-TCGACGAT-CGATTTG-CACGTCAGAATCGC---TGCGAGCT--------------------------TCCACCAGA-----GTTTCCTCTGGCTTTACCCTATTCAA---GTATAGTTCACCATCTTT----CGGGTCCCATCATAA---------------GCGCTTGCCCTCAGTCATTTCAGTATAAAACGTC-----TACGCCGGGGGAT------ACTGCCAGCTTACGCCTTGGTATCTTAGTCAATTTCCTTTCGCCCATGGGTTTCTACACCCAAAGACTCGCG-----CCCATGGTGGACTCCTTGGTCCGTGTTTCAAGACGG--GTCATATAAAATCATTAAGCCAACAACCTAAGCAAATTAAAAGAACTTTAAGCGAGTTAAAATCAATAGCTGAA---------GCACCA---CCCGAAGCAGAAATTCTCCAACTATTAACTCCAAGCGCCCAAAATCTTCGCCTTACGGTTTGCTGCG--TTCCTTACTC----CAGCCG------AGAGTATTT--------------------------------------TGCAAGAGACTATAACACCT-AAGCCGAAACCCAGG-CTACATTTCTCCTACTTTTTTCCTCCCAA---CCAAAGTATTGCTGGCATACAATAGCAGGCAAGT-GCACCCTCCCCAAGAGGAAGGTTGATTACCTACCAGTAAGTCTGATTTTATACGGTTCCCTTTCAGCAATTTCACGTACTTTTTGACCCTCTTTTCAAAGTGCTTTTCATCTTTCCC-TCACGGTAC-TTGTTCG-----CTATCGGTCTTTCGTCAATATTTAGCTTTAGGAGAGATTTACCTCC-CATTTTAGGCTGCATTCCCAAACAACC------------TGACTCTTCGTTTCCAGGCCAAACGCCTAA--TCATGCTCAGACCAAAGACGGGGATTTCAC--C-CTCTATGTCGCCCCTTTCCAGAGGACTTATTTATCTGGC-TGACTAAACGACCCAAAAACTTTAGTTTACAATCCG------GGTAGGCTAGGCCCA------------------------CCAGGTTCCAACTTTGAGCTTTTCCCTGTTCACTCGCCGTTACTGA-----------------------------GGGAATCATTGTTATTTTCTGATTGTGGTATTCTTATCATTGCTGCTGGTACTGGTGAATTCGAAGTAAGTATTTTA-----------------------------------------------------------------------ATAAATAGAATTATTCATTATTTATTTTAATGAATTCGTTG----------------AACTTATTTCCTCTTTTTTTTATGTAATCATTAGGCTGGTATCTCCAAGGATGGTCAAACCCGTGAACACGCTTTATTAGCTTTCACCCTTGGTGTACGTCAATTAATTGTTGCTATCAACAAGATGGACTCCACCAAATGGTCTGAAGCTCGTTACAAGGAAATCGTCAAGGAAGTTTCCGGTTTCATCAAGAAGATCGGTTTCAACCCTGCCTCCGTTCCTTTCGTCCCCATTTCTGGCTGGCACGGTGATAACATGTTGGAAGAATCCAAGAACATGGATTGGTTCAAGGGATGGACCAAGGAAACCAAGACTGGTTCTTACAAGGGTAAGACTCTCTTAGAAGCTATTGATGCTATCGAACCTCCTACCCGTCCTTCCGACAAGCCTTTACGTCTTCCTTTACAAGATGTTTACAAGATTGGTGGTATTGGTACCGTCCCTGTAGGTCGTGTTGAAACTGGTGTCATCAAAGCTGGTATGGTTGTTACCTTCGCCCCTGCTAACGTCACCACTGAAGTTAAGTCCGTTGAAATGCATCACGAACAATTAGAACAAGGTGTTCCCGGTGACAACGTTGGTTTCAACGTCAAGAACGTTTCCGTTAAGGATATCCGTCGTGGTAACGTCTGTTCCGACTCCAAGAACGACCCTGCTAAGGAATCCGCTTCCTTCACCGCTCAAGTTATCGTCTTGAACCACCCTGGTCAAATCGGTGCTGGTTACGCTCCTGTCTTGGATTGTCACACTGCTCACATTGCCTGTAAATTCGCTGAATTAATCGAAAAGATTGATCGTCGTTCCGGTAAGAAGCTCGAAGATGCTCCTAAATTCGTTAAATCTGGTGACTCTGCTATCGTCAAGATGATTCCTTCCAAGCCCATGTGTG
>Cunninghamella_flava_XG09559_10_2
AACTAT----------------------TTGTGGGGG--AAGTATTCTATTCGAA------------TCTTTCACCATT----------------------------------------AATTCATC-CATAA--TGTGGGTCAAACC-------------ACAT-GCGCA-----------------------------------------------------------ATGTTTTTTTAAAAGGG----TTACTTTCGGGTACT----CTTTTTT-------------------------------------------------------------------------------------TTATTATA---------ATATGGCCT----------------------------AAAAAACCATATTA---TT------------------------AATTTTTTTATACTAAATTT-------ACTGAATAAAC-GATTG-ACC--AT----AATTTATGGTTG-------TTTTAAAAATATATTAATTTATATAAAAACAACTTTCAGCAATGGATCTCTCGGCTTTCGTATCGATGAAGAACGCAGCAAATCGCGATATTTAATGTGATCTGCCTAT--AGTGAATCATCAAATCTTT-GAACGCATCTTGCACCCTATGGTAT-TCCGTAGGGTACATCTGTTTCAGTACC-ATTCAAACATCTCC-CTCAATCCTATTTTTTTT-----------AGAGAATGAGATCAGAGA------TAAATTATAA------------------------------------------ATGGTCCTGGGTAAGCTGTGCTATAGTCTTTAT----TGAC----------------------------------------------------------------------------------TATACCTGACGGAATT----------------------CTATCACTACCCGCCCTTATATCT---------------------------------------------------------------------------------------------------------------------------------------------------------------------------------------------------------------------------------------------------------------------------------------------TTATGGTATAAGCTCGGTGCTAGGAGGTAGGAGCATAGTAAAGAACCTAACTTGCCTTTGTCAGCCT-------TCTTCATTGAAGGACATGATGCGACTGTGG---------------------------------------------------------------------------------------------------------------------------------------------------------------------------------------------------------------------------------GACGCCCGATTACCCTCGACTTAAAT-ATCTGTTAAGGTTA-AATTCTTGA-CTCCCCTAT------------------------ACTCAAAT-TCGACGAT-CGATTTG-CACGTCAGAATCGC---TGCGAGCT--------------------------TCCACCAGA-----GTTTCCTCTGGCTTTACCCTATTCAA---GTATAGTTCACCATCTTT----CGGGTCCCATCATAA---------------GCGCTTGCCCTCAGTCATTTCAGTATAAAACGTC-----TACGCCGGGGGAT------ACTGCCAGCTTACGCCTTGGTATCTTAGTCAATTTCCTTTCGCCCATGGGTTTCTACACCCAAAGACTCGCG-----CCCATGGTGGACTCCTTGGTCCGTGTTTCAAGACGG--GTCATATAAAATCATTAAGCCAACAACCTAAGCAAATTAAAAGAACTTTAAGCGAGTTAAAATCAATAGCTGAA---------GCACCA---CCCGAAGCAGAAATTCTCCAACTATTAACTCCAAGCGCCCAAAATCTTCGCCTTACGGTTTGCTGCG--TTCCTTACTC----CAGCCG------AGAGTATTT--------------------------------------TGCAAGAGACTATAACACCT-AAGCCGAAACCCAGG-CTACATTTCTCCTACTTTTTTCCTCCCAA---CCAAAGTATTGCTGGCATACAATAGCAGGCAAGT-GCACCCTCCCCAAGAGGAAGGTTGATTACCTACCAGTAAGTCTGATTTTATACGGTTCCCTTTCAGCAATTTCACGTACTTTTTGACCCTCTTTTCAAAGTGCTTTTCATCTTTCCC-TCACGGTAC-TTGTTCG-----CTATCGGTCTTTCGTCAATATTTAGCTTTAGGAGAGATTTACCTCC-CATTTTAGGCTGCATTCCCAAACAACC------------TGACTCTTCGTTTCCAGGCCAAACGCCTAA--TCATGCTCAGACCAAAGACGGGGATTTCAC--C-CTCTATGTCGCCCCTTTCCAGAGGACTTATTTATCTGGC-TGACTAAACGACCCAAAAACTTTAGTTTACAATCCG------GGTAGGCTAGGCCCA------------------------CCAGGTTCCAACTTTGAGCTTTTCCCTGTTCACTCGCCGTTACTGA-----------------------------GGGAATCATTGTTATTTTCTGATTGTGGTATTCTTATCATTGCTGCTGGTACTGGTGAATTCGAAGTAAGTATTTTA-----------------------------------------------------------------------ATAAATAGAATTATTCATTATTTATTTTAATGAATTCGTTG----------------AACTTATTTCCTCTTTTTTTTATGTAATCATTAGGCTGGTATCTCCAAGGATGGTCAAACCCGTGAACACGCTTTATTAGCTTTCACCCTTGGTGTACGTCAATTAATTGTTGCTATCAACAAGATGGACTCCACCAAATGGTCTGAAGCTCGTTACAAGGAAATCGTCAAGGAAGTTTCCGGTTTCATCAAGAAGATCGGTTTCAACCCTGCCTCCGTTCCTTTCGTCCCCATTTCTGGCTGGCACGGTGATAACATGTTGGAAGAATCCAAGAACATGGATTGGTTCAAGGGATGGACCAAGGAAACCAAGACTGGTTCTTACAAGGGTAAGACTCTCTTAGAAGCTATTGATGCTATCGAACCTCCTACCCGTCCTTCCGACAAGCCTTTACGTCTTCCTTTACAAGATGTTTACAAGATTGGTGGTATTGGTACCGTCCCTGTAGGTCGTGTTGAAACTGGTGTCATCAAAGCTGGTATGGTTGTTACCTTCGCCCCTGCTAACGTCACCACTGAAGTTAAGTCCGTTGAAATGCATCACGAACAATTAGAACAAGGTGTTCCCGGTGACAACGTTGGTTTCAACGTCAAGAACGTTTCCGTTAAGGATATCCGTCGTGGTAACGTCTGTTCCGACTCCAAGAACGACCCTGCTAAGGAATCCGCTTCCTTCACCGCTCAAGTTATCGTCTTGAACCACCCTGGTCAAATCGGTGCTGGTTACGCTCCTGTCTTGGATTGTCACACTGCTCACATTGCCTGTAAATTCGCTGAATTAATCGAAAAGATTGATCGTCGTTCCGGTAAGAAGCTCGAAGATGCTCCTAAATTCGTTAAATCTGGTGACTCTGCTATCGTCAAGATGATTCCTTCCAAGCCCATGTGTG
>Cunninghamella_simplex_CGMCC 3.28653
ACTTAT-------------------------------------------TTTGAAGTTTTTGAAAATTTTATCGTTTTC---------------ATTTACTTTT------------AAACAATCATC-CCCAG--TGTGGGAAATGTT------TTTATACGCTT-GTGCC---TGGTTCAGTCCTT-GTGCTGCCC---------CAGG--AGTTT-------------TC-TTTAGATCATAAGG------GTCTTTAGCTAGT----TTTCCGT----------------------------------------------------------------------------------------TAGGA-------------------------AACCTTTTGT-----------AAAAGGGGATAAGA-TTTT------------------------TTTTTTATTATACTTTTTTTTTATT--ACTG-A--ACT-GATAG-ACC--AT-A--AATTTATGGTTGTTTTTTTTTTATATAATAATAAAATTTA---AAAAACAACTTTCAGCAATGGATCTCTCGGCTTTCGTATCGATGAAGAACGCAGCAAATCGCGATATGTAATGTGATCTGCCTAT--AGTGAATCATCAAATCTTT-GAACGCATCTTGCACCTTATGGTAT-TCCATAAGGTACGTCTGTTTCAGTACC-ACTAATAAATCTCCTCTCCACCTTGGTGGTTT------------------AAAAGAACGAGA------TAAATGATTA------------------------------------------CTGGTTCTGG---------------------------TGATTTT--------------------------------------------------------------------------------A--------------------------------------------------TTTTATATAA---------------------------------------------------------------------------------------------------------------------------------------------------------------------------------------------------------------------------------------------------------------------------------------------------------------------------------------------------------------------------------------------------------------------------------------------------------------------------------------------------------------------------------------------------------------------------------------------------------------------------------------------AATTACTCTCAACCTAAAT-A-----TTAGGCTC--------GA-CTCCCCTAT------------------------ACTCAAAT-TTGACGAT-CGATTTG-CACGTCAGAATCGC---TGCGAGCT--------------------------TCCACCAGA-----GTTTCCTCTGGCTTTACCCTATTCAA---GTATAGTTCACCATCTTT----CGGGTCCCATCATAA---------------GCGCTTGCCCTCAGTCATTTCAGTATAAAACGTC-----TATGCCGGGGGAT------ACTGCCAGCTTACGCCTTGGTATCTTAGTCAATTTCCTTCCGCCCATGGGTTTCTACACCCAAAGACTCGCG-----CATATGGTGGACTCCTTGGTCCGTGTTTCAAGACGG--GTCATATAAAATCATTAAGCCAACAACCTAAGCAAATTAAAAGAACACCAAACGAGTTGAAAAAAATAATAAAA---------GCACCA---CCCGAAGCAGAAATTCTCTCATTATTTTCCCCAAGCGCCTAGTATCTTCGCCTTACGGTTTGCTGCGTTCCTCATTCCA------GCCG------AAAGTATTT--------------------------------------TATAAAGGACTATAACACCT-GAACCGAAGCCCAGG-CTACATTTCCTCTA--TTTTTTTCCTTCC-AACCAAAATGTCGCTGGC-ATACATAGCAGGCAAGT-GCATCCTTCCCAAGGGAAAGATTGATTACCTACCAGTAGGTCTGATTTCATACGGTTCCCTTTCAGCAATTTCACGTACTTTTTGACCCTCTTTTCAAAGTGCTTTTCATCTTTCCC-TCACGGTAC-TTGTTCG-----CTATCGGTCTTTCGTCAATATTTAGCTTTAGGAGAGATTTACCTCC-CATTTTAGGCTGCATTCCCAAACAACC------------TGACTCTTCGTTTCCAAGCCAAACGCCTAACCAAAACTCAGGCCAAAGACGGGGATTTCACC--C--TCTATGTCGCCCCTTTCCAGAGGACTTATTTACCTGGC-TGACTAAACGACTCAAAAACTTTAGTTTACAATCCG------GGTGAGCTATGCCCA------------------------CCAGGTTCCAACTTTGAGCTTTTCCCTCTTCACTCGCCGTTACTA------------------------------GGGAATCATTGTTATTTTCTGATTGTGGTATTCTTATCATTGCTTCTGGTACTGGTGAATTCGAAGTAAG--------TTTTTTTTTTTTTTAGTTTATTCAAAAAGGGGATTATATATCCCCGTTTAAAAAAAAAACAAAGGGTGGCATATATA--------TCTTTTTTTTTTTTGCTCCATTATAA----------------CTCTACCTTTTTTTTTTTTTTG--------ATAGGCTGGTATCTCCAAGGATGGTCAAACTCGTGAACACGCTTTATTAGCTTTCACTCTTGGTGTACGTCAATTAATTGTTGCTCTTAACAAGATGGATACCTGTAAATGGTCTCAAGATCGTTACAACGAAATTGTTAAAGAAGTTTCCTCCTTCATCAAGAAGATTGGTTACAATCCTAAATCTGTTCCTTTCGTTCCTATCTCTGGATGGCACGGTGATAACATGTTAGAAGCCTCTAACAACATGCCTTGGTACAAGGGATGGACCAAAGAAACCAAAGCTGGTTCTTCCACTGGTAAGACTCTCTTAGAAGCCATCGATGCTATTGAACCTCCTACCCGTCCTTCCGACAAGCCTTTACGTCTTCCTTTACAAGATGTTTACAAGATTGGTGGTATTGGTACCGTCCCTGTTGGTCGTGTTGAAACTGGTGTTATCAAAGCTGGTATGGTTGTTACCTTCGCCCCTGCTAACGTCACCACTGAAGTTAAGTCCGTTGAAATGCATCACGAACAATTAGAACAAGGTGTTCCCGGTGACAACGTTGGTTTCAACGTCAAGAACGTTTCCGTTAAGGATATCCGTCGTGGTAATGTCTGTTCCGACTCCAAGAACGACCCTGCTAAGGAATCTGGTTCCTTCAATGCTCAAGTTATTGTTTTGAACCATCCTGGTCAAATTGGTGCTGGTTATGCCCCAGTTCTTGATTGTCACACTGCTCACATTGCTTGTAAATTCGCTGAATTATTAGAAAAGATTGATCGTCGTTCAGGTAAGAAACTTGAAGATGCTCCTAAATTCGTTAAATCTGGTGATTCTGCTATCGTTAAGATGATTCCTTCTAAACCCATGTGTG
>Cunninghamella_simplex_XG09611_12_2
ACTTAT-------------------------------------------TTTGAAGTTTTTGAAAATTTTATCGTTTTC---------------ATTTACTTTT------------AAACAATCATC-CCCAG--TGTGGGAAATGTT------TTTATACGCTT-GTGCC---TGGTTCAGTCCTT-GTGCTGCCC---------CAGG--AGTTT-------------TC-TTTAGATCATAAGG------GTCTTTAGCTAGT----TTTCCGT----------------------------------------------------------------------------------------TAGGA-------------------------AACCTTTTGT-----------AAAAGGGGATAAGA-TTTT------------------------TTTTTTATTATACTTTTTTTTTATT--ACTG-A--ACT-GATAG-ACC--AT-A--AATTTATGGTTGTTTTTTTTTTATATAATAATAAAATTTA---AAAAACAACTTTCAGCAATGGATCTCTCGGCTTTCGTATCGATGAAGAACGCAGCAAATCGCGATATGTAATGTGATCTGCCTAT--AGTGAATCATCAAATCTTT-GAACGCATCTTGCACCTTATGGTAT-TCCATAAGGTACGTCTGTTTCAGTACC-ACTAATAAATCTCCTCTCCACCTTGGTGGTTT------------------AAAAGAACGAGA------TAAATGATTA------------------------------------------CTGGTTCTGG---------------------------TGATTTT--------------------------------------------------------------------------------A--------------------------------------------------TTTTATATAA---------------------------------------------------------------------------------------------------------------------------------------------------------------------------------------------------------------------------------------------------------------------------------------------------------------------------------------------------------------------------------------------------------------------------------------------------------------------------------------------------------------------------------------------------------------------------------------------------------------------------------------------AATTACTCTCAACCTAAAT-A-----TTAGGCTC--------GA-CTCCCCTAT------------------------ACTCAAAT-TTGACGAT-CGATTTG-CACGTCAGAATCGC---TGCGAGCT--------------------------TCCACCAGA-----GTTTCCTCTGGCTTTACCCTATTCAA---GTATAGTTCACCATCTTT----CGGGTCCCATCATAA---------------GCGCTTGCCCTCAGTCATTTCAGTATAAAACGTC-----TATGCCGGGGGAT------ACTGCCAGCTTACGCCTTGGTATCTTAGTCAATTTCCTTCCGCCCATGGGTTTCTACACCCAAAGACTCGCG-----CATATGGTGGACTCCTTGGTCCGTGTTTCAAGACGG--GTCATATAAAATCATTAAGCCAACAACCTAAGCAAATTAAAAGAACACCAAACGAGTTGAAAAAAATAATAAAA---------GCACCA---CCCGAAGCAGAAATTCTCTCATTATTTTCCCCAAGCGCCTAGTATCTTCGCCTTACGGTTTGCTGCGTTCCTCATTCCA------GCCG------AAAGTATTT--------------------------------------TATAAAGGACTATAACACCT-GAACCGAAGCCCAGG-CTACATTTCCTCTA--TTTTTTTCCTTCC-AACCAAAATGTCGCTGGC-ATACATAGCAGGCAAGT-GCATCCTTCCCAAGGGAAAGATTGATTACCTACCAGTAGGTCTGATTTCATACGGTTCCCTTTCAGCAATTTCACGTACTTTTTGACCCTCTTTTCAAAGTGCTTTTCATCTTTCCC-TCACGGTAC-TTGTTCG-----CTATCGGTCTTTCGTCAATATTTAGCTTTAGGAGAGATTTACCTCC-CATTTTAGGCTGCATTCCCAAACAACC------------TGACTCTTCGTTTCCAAGCCAAACGCCTAACCAAAACTCAGGCCAAAGACGGGGATTTCACC--C--TCTATGTCGCCCCTTTCCAGAGGACTTATTTACCTGGC-TGACTAAACGACTCAAAAACTTTAGTTTACAATCCG------GGTGAGCTATGCCCA------------------------CCAGGTTCCAACTTTGAGCTTTTCCCTCTTCACTCGCCGTTACTA------------------------------GGGAATCATTGTTATTTTCTGATTGTGGTATTCTTATCATTGCTTCTGGTACTGGTGAATTCGAAGTAAG--------TTTTTTTTTTTTTTAGTTTATTCAAAAAGGGGATTATATATCCCCGTTTAAAAAAAAAACAAAGGGTGGCATATATA--------TCTTTTTTTTTTTTGCTCCATTATAA----------------CTCTACCTTTTTTTTTTTTTTG--------ATAGGCTGGTATCTCCAAGGATGGTCAAACTCGTGAACACGCTTTATTAGCTTTCACTCTTGGTGTACGTCAATTAATTGTTGCTCTTAACAAGATGGATACCTGTAAATGGTCTCAAGATCGTTACAACGAAATTGTTAAAGAAGTTTCCTCCTTCATCAAGAAGATTGGTTACAATCCTAAATCTGTTCCTTTCGTTCCTATCTCTGGATGGCACGGTGATAACATGTTAGAAGCCTCTAACAACATGCCTTGGTACAAGGGATGGACCAAAGAAACCAAAGCTGGTTCTTCCACTGGTAAGACTCTCTTAGAAGCCATCGATGCTATTGAACCTCCTACCCGTCCTTCCGACAAGCCTTTACGTCTTCCTTTACAAGATGTTTACAAGATTGGTGGTATTGGTACCGTCCCTGTTGGTCGTGTTGAAACTGGTGTTATCAAAGCTGGTATGGTTGTTACCTTCGCCCCTGCTAACGTCACCACTGAAGTTAAGTCCGTTGAAATGCATCACGAACAATTAGAACAAGGTGTTCCCGGTGACAACGTTGGTTTCAACGTCAAGAACGTTTCCGTTAAGGATATCCGTCGTGGTAATGTCTGTTCCGACTCCAAGAACGACCCTGCTAAGGAATCTGGTTCCTTCAATGCTCAAGTTATTGTTTTGAACCATCCTGGTCAAATTGGTGCTGGTTATGCCCCAGTTCTTGATTGTCACACTGCTCACATTGCTTGTAAATTCGCTGAATTATTAGAAAAGATTGATCGTCGTTCAGGTAAGAAACTTGAAGATGCTCCTAAATTCGTTAAATCTGGTGATTCTGCTATCGTTAAGATGATTCCTTCTAAACCCATGTGTG
>Cunninghamella_amphispora_CGMCC 3.28652
ACTTAT----------------------TGGGGGAAAATCA---------TTGAGGCAACTCTCTCTGATTTTTTCTTT----------------------------------------AAATCATC-CACAG--TGTGGGAAATGTC------TTCTAACGCTT-GTGCC---TGGTACAGTC-TTAGTGCTGCCA---------CTTG--AGTTTA------------TC-CTTAAGTCA-AGGG------ACTTTTGGGTAGT----TGTTTTT--------------------------------------------------------------------------------------------------------ACAAC---------AACCTCTTG------------TAAAGGGGATAAGATTTAC-------------------------TTTTTATTATACTTATTTTA------ACTG-A--ACT-GATAG-ACC--AT-A--AATCTATGGTTG------TTTTTTATAATAAAAAAATT-----AAAAACAACTTTCAGCAATGGATCTCTCGGCTTTCGTATCGATGAAGAACGCAGCAAATCGCGATATGTAATGTGATCTGCCTAT--AGTGAATCATCAAATCTTT-GAACGCATCTTGCACCTTATGGTAT-TCCATAAGGTACGTCTGTTTCAGTACC-ACTAATAAATCTCC-CCCTACCCCCTTTTTGGTGATT-------------AGGAAAAAGAGA------TAAATTATTA------------------------------------------CTGGTTCTGG---------------------------TGAT--------------------------------------------------------------------------------------------------------------------------------------TTTTGATTTT-------------------------------------------------------------------------------------------------------------------------------------------------------------------------------------------------------------------------------------------------------------------------------------------------------------------------------------------------------------------------TTTTTTTTATCAAATCATG-------------------------------------------------------------------------------------------------------------------------------------------------------------------------------------------------------------------------------------------------AATTGCTCTCAACCTAAAT-A-----TAAGGCTC--------GA-CTCCCCTAT------------------------ACTCAAAT-TTGACGAT-CGATTTG-CACGTCAGAATCGC---TGCGAGCT--------------------------TCCACCAGA-----GTTTCCTCTGGCTTTACCCTATTCAA---GTATAGTTCACCATCTTT----CGGGTCCCATCATAA---------------GCGCTTGCCCTCAGTCATTTCAGTATAAAACGTC-----TATGCCGGGGGAT------ACTGCCAGCTAAAGCCTTGGTATCTTAGTCAATTTCCTTCCGCCCATGGGTTTCTACACCCAAAGACTCGCG-----CATATGGTGGACTCCTTGGTCCGTGTTTCAAGACGG--GTCATATAAAATCATTAAGCCAACAACCTAAGCAAATTAAAAGAAATTCAAACGAGTTGAAAAAAATAACTAAA---------GCACCA---CCCGAAGCAGAAATTCTCTAATTATTTCCCCCAAGCGCCTAAAATCTTCGCCTTACGGTTTGCTGCGTTCCTCATTCTA------ACCG------AGAGTATTT--------------------------------------TATAGAGGTCTATAACACCT-AAGCCGAAGCCCAAG-CTACATTCCCACTA--TTTTTTTCCTCCC-AATCAAAATGTCGCTGGC-ATACATAGCAGGCAAGT-GCATCCTTCCCAAAGGAAAGATTGATTACCTACCAGTAGGTCTGATTTCATACGGTTCCCTTTCAGCAATTTCACGTACTTTTTGACCCTCTTTTCAAAGTGCTTTTCATCTTTCCC-TCACGGTAC-TTGTTCG-----CTATCGGTCTTTCGTCAATATTTAGCTTTAGGAGAGATTTACCTCC-CATTTTAGGCTGCATTCCCAAACAACC------------TGACTCTTCGTTTCCAAGCCAAACGCCTAAT-CAAAACTCAGGCCAAAGACGGGGATTTCAC--C-CTCTATGTCGCCCCTTTCCAGAGGACTTATTTACCTGGC-TGACTAAACGACTCAAAAACTTTAGTTTACAATCCG------GGTGAGCTATGCCCA------------------------CCAGGTTCCAACTTTGAGCTTTTCCCTCTTCACTCGCCGTTACTAG-----------------------------GGGAATCATTGTTATTTTCTGATTGTGGTATCCTTATCATTGCTTCTGGTACTGGTGAATTCGAAGTAAG----TCCCTCGGAGTCCCCTCAAATAATAAAAAAG-CTCACGTAAAAAAAAAGAAAAAAGCAG-ATATAGAGAGGGGTG-------GTGCGTGTTTATTTCGGCTCATCATAT---CCG----------------CGATTCTTTTCTTTTTTCTTTT--AAATCAATAGGCTGGTATCTCCAAGGATGGTCAAACCCGTGAACACGCTTTATTAGCTTTCACTCTTGGTGTACGTCAATTAATTGTTGCTCTTAACAAGATGGATACCTGTAAATGGTCTCAAGATCGTTACAACGAAATTGTTAAGGAAGTTTCTTCCTTCATCAAGAAGATTGGTTACAATCCTAAATCCGTTCCTTTCGTTCCTATTTCCGGATGGCACGGTGATAACATGTTGGAAGCTTCTACCAACATGCCTTGGTACAAGGGATGGACCAAGGAAACCAAAGCTGGTTCTTCCACTGGTAAGACTCTTTTAGAAGCCATCGATTCTATTGAACCCCCTACCCGTCCTTCCGACAAGCCTTTACGTCTTCCTTTACAAGATGTTTACAAGATCGGTGGTATTGGTACTGTTCCCGTTGGTCGTGTTGAAACTGGTGTCATCAAAGCTGGTATGGTTGTTACCTTCGCTCCTGCTAACGTCACCACTGAAGTTAAGTCCGTTGAAATGCATCACGAACAATTAGAACAAGGTGTTCCTGGTGATAACGTTGGTTTCAACGTCAAGAACGTTTCCGTTAAGGATATCCGTCGTGGTAACGTCTGTTCTGACTCCAAGAACGACCCCGCTAAGGAATCTGCTTCCTTCAACGCTCAAGTTATCGTTTTGAACCATCCTGGTCAAATCGGTGCTGGTTATGCCCCAGTTCTTGATTGTCACACTGCTCACATTGCTTGTAAATTCGCTGAATTATTAGAAAAGATCGATCGTCGTTCTGGTAAGAAACTCGAAGATGCTCCTAAATTCGTTAAATCTGGTGACTCTGCTATCGTTAAGATGGTTCCTTCCAAGCCCATGTGTG
>Cunninghamella_amphispora_XG09634_9_2
ACTTAT----------------------TGGGGGAAAATCA---------TTGAGGCAACTCTCTCTGATTTTTTCTTT----------------------------------------AAATCATC-CACAG--TGTGGGAAATGTC------TTCTAACGCTT-GTGCC---TGGTACAGTC-TTAGTGCTGCCA---------CTTG--AGTTTA------------TC-CTTAAGTCA-AGGG------ACTTTTGGGTAGT----TGTTTTT--------------------------------------------------------------------------------------------------------ACAAC---------AACCTCTTG------------TAAAGGGGATAAGATTTAC-------------------------TTTTTATTATACTTATTTTA------ACTG-A--ACT-GATAG-ACC--AT-A--AATCTATGGTTG------TTTTTTATAATAAAAAAATT-----AAAAACAACTTTCAGCAATGGATCTCTCGGCTTTCGTATCGATGAAGAACGCAGCAAATCGCGATATGTAATGTGATCTGCCTAT--AGTGAATCATCAAATCTTT-GAACGCATCTTGCACCTTATGGTAT-TCCATAAGGTACGTCTGTTTCAGTACC-ACTAATAAATCTCC-CCCTACCCCCTTTTTGGTGATT-------------AGGAAAAAGAGA------TAAATTATTA------------------------------------------CTGGTTCTGG---------------------------TGAT--------------------------------------------------------------------------------------------------------------------------------------TTTTGATTTT-------------------------------------------------------------------------------------------------------------------------------------------------------------------------------------------------------------------------------------------------------------------------------------------------------------------------------------------------------------------------TTTTTTTTATCAAATCATG-------------------------------------------------------------------------------------------------------------------------------------------------------------------------------------------------------------------------------------------------AATTGCTCTCAACCTAAAT-A-----TAAGGCTC--------GA-CTCCCCTAT------------------------ACTCAAAT-TTGACGAT-CGATTTG-CACGTCAGAATCGC---TGCGAGCT--------------------------TCCACCAGA-----GTTTCCTCTGGCTTTACCCTATTCAA---GTATAGTTCACCATCTTT----CGGGTCCCATCATAA---------------GCGCTTGCCCTCAGTCATTTCAGTATAAAACGTC-----TATGCCGGGGGAT------ACTGCCAGCTAAAGCCTTGGTATCTTAGTCAATTTCCTTCCGCCCATGGGTTTCTACACCCAAAGACTCGCG-----CATATGGTGGACTCCTTGGTCCGTGTTTCAAGACGG--GTCATATAAAATCATTAAGCCAACAACCTAAGCAAATTAAAAGAAATTCAAACGAGTTGAAAAAAATAACTAAA---------GCACCA---CCCGAAGCAGAAATTCTCTAATTATTTCCCCCAAGCGCCTAAAATCTTCGCCTTACGGTTTGCTGCGTTCCTCATTCTA------ACCG------AGAGTATTT--------------------------------------TATAGAGGTCTATAACACCT-AAGCCGAAGCCCAAG-CTACATTCCCACTA--TTTTTTTCCTCCC-AATCAAAATGTCGCTGGC-ATACATAGCAGGCAAGT-GCATCCTTCCCAAAGGAAAGATTGATTACCTACCAGTAGGTCTGATTTCATACGGTTCCCTTTCAGCAATTTCACGTACTTTTTGACCCTCTTTTCAAAGTGCTTTTCATCTTTCCC-TCACGGTAC-TTGTTCG-----CTATCGGTCTTTCGTCAATATTTAGCTTTAGGAGAGATTTACCTCC-CATTTTAGGCTGCATTCCCAAACAACC------------TGACTCTTCGTTTCCAAGCCAAACGCCTAAT-CAAAACTCAGGCCAAAGACGGGGATTTCAC--C-CTCTATGTCGCCCCTTTCCAGAGGACTTATTTACCTGGC-TGACTAAACGACTCAAAAACTTTAGTTTACAATCCG------GGTGAGCTATGCCCA------------------------CCAGGTTCCAACTTTGAGCTTTTCCCTCTTCACTCGCCGTTACTAG-----------------------------GGGAATCATTGTTATTTTCTGATTGTGGTATCCTTATCATTGCTTCTGGTACTGGTGAATTCGAAGTAAG----TCCCTCGGAGTCCCCTCAAATAATAAAAAAG-CTCACGTAAAAAAAAAGAAAAAAGCAG-ATATAGAGAGGGGTG-------GTGCGTGTTTATTTCGGCTCATCATAT---CCG----------------CGATTCTTTTCTTTTTTCTTTT--AAATCAATAGGCTGGTATCTCCAAGGATGGTCAAACCCGTGAACACGCTTTATTAGCTTTCACTCTTGGTGTACGTCAATTAATTGTTGCTCTTAACAAGATGGATACCTGTAAATGGTCTCAAGATCGTTACAACGAAATTGTTAAGGAAGTTTCTTCCTTCATCAAGAAGATTGGTTACAATCCTAAATCCGTTCCTTTCGTTCCTATTTCCGGATGGCACGGTGATAACATGTTGGAAGCTTCTACCAACATGCCTTGGTACAAGGGATGGACCAAGGAAACCAAAGCTGGTTCTTCCACTGGTAAGACTCTTTTAGAAGCCATCGATTCTATTGAACCCCCTACCCGTCCTTCCGACAAGCCTTTACGTCTTCCTTTACAAGATGTTTACAAGATCGGTGGTATTGGTACTGTTCCCGTTGGTCGTGTTGAAACTGGTGTCATCAAAGCTGGTATGGTTGTTACCTTCGCTCCTGCTAACGTCACCACTGAAGTTAAGTCCGTTGAAATGCATCACGAACAATTAGAACAAGGTGTTCCTGGTGATAACGTTGGTTTCAACGTCAAGAACGTTTCCGTTAAGGATATCCGTCGTGGTAACGTCTGTTCTGACTCCAAGAACGACCCCGCTAAGGAATCTGCTTCCTTCAACGCTCAAGTTATCGTTTTGAACCATCCTGGTCAAATCGGTGCTGGTTATGCCCCAGTTCTTGATTGTCACACTGCTCACATTGCTTGTAAATTCGCTGAATTATTAGAAAAGATCGATCGTCGTTCTGGTAAGAAACTCGAAGATGCTCCTAAATTCGTTAAATCTGGTGACTCTGCTATCGTTAAGATGGTTCCTTCCAAGCCCATGTGTG
>Cunninghamella_rhizoidea_CGMCC 3.28654
ACTTAT----------------------TTATTGAGAGAAAA-----------GAGAGTCTCCTCTCTCTCTCTCAATT-------------------------------------AAAAATTCATC-CACAG--TGTGGGAAATGTC-TTTCATTTAAACGCTT-GTGCC---TGGTATAGTT--TAGTGCTACCC---------CTTG--AGTTTA------------TT-TTTTAGTCA-ATGG------ACTTTTAGATAGT----GCTTTTTTCC-------------------------------------------------------------------------------------TTGGA---------AGATAGC----------CCCTTTTGT-----------AAAAGGGGATAAGA--TTT------------------------CATTTTATTATACTTTTTTTTTTTTTAACTG-A--ACT-GATAG-ACC--AT-A--AATCTATGGTTG------TTTTTTATTATAAAAAAATT-----AAAAACAACTTTCAGCAATGGATCTCTCGGCTTTCGTATCGATGAAGAACGCAGCAAATCGCGATATGTAATGTGATCTGCCTAT--AGTGAATCATCAAATCTTT-GAACGCATCTTGCACCTTATGGCAT-TCCATAAGGTACGTCTGTTTCAGTACC-ACTAATAAATCTCC-CTCCTCCATCTTTGTTGATGA-------TAGGATAAAAAAAAGGAGA------TAAATCATTA------------------------------------------CTGGTTCTGG---------------------------TGAT--------------------------------------------------------------------------------------------------------------------------------------TTTTGAATTT------------------------------------------------------------------------------------------------------------------------------------------------------------------------------------------------------------------------------------------------------------------------------------------------------------------------------------------------------------------------TTTTTTATTAAAAAATCAAG-------------------------------------------------------------------------------------------------------------------------------------------------------------------------------------------------------------------------------------------------AATTGCTCTCAACCTAAAT-A-----TAAGGCTA--------GA-CTCCCCTAT------------------------ACTCAAAT-TTGACGAT-CGATTTG-CACGTCAGAATCGC---TGCGAGCT--------------------------TCCACCAGA-----GTTTCCTCTGGCTTTACCCTATTCAA---GTATAGTTCACCATCTTT----CGGGTCCCATCATAA---------------GCGCTTGCCCTCAGTCATTTCAGTATAAAACGTC-----TATGCCGGGGGAT------ACTGCCAGCTAAAGCCTTGGTATCTTAGTCAATTCC-TTCCGCCCATGGGTTTCTACACCCAAAGACTCGCG-----CATATGGTGGACTCCTTGGTCCGTGTTTCAAGACGG--GTCATATAAAATCATTAAGCCAACAACCTAAGCAAATAAAAAGAAATTCAAACGAGTTGAACGAAATCACTAAA---------GCACCA---CCCGAAGCAGAAATTCTCTAATGATTCCCCCCAAGCGCCTAAAATCTTTGCCTTACGGTTTGCTGCGTTCCTCATTCTA------GCCG------AGAGTATTT-----------------------------TATAGTAGTCT---------ATAACACCT-AAGCCGAAGCCCAAG-CTACATTCCAACTA--TTTTTTTCCTCCACAACCAAAATGTCGCTGGC-GTACATAGCAGGCAAGT-GCATCCTTCCCAAGGGAAAGATTGATTACCTACCAGTAAGTCTGATTTCATACGGTTCCCTTTCAGCAATTTCACGTACTTTTTGACCCTCTTTTCAAAGTGCTTTTCATCTTTCCC-TCACGGTAC-TTGTTCG-----CTATCGGTCTTTCGTCAATATTTAGCTTTAGGAGAGATTTACCTCC-CATTTTAGGCTGCATTCCCAAACAACC------------TGACTCTTCGTTTCCAAGCCAAACGCCTAATCAAAAACTCAGGCCAAAGACGGGGATTTCAC--C-CTCTATGTCGCCCCTTTCCAGAGGACTTATTTACCTGGC-TGACTAAACGACTCGAAAACTTTAGTTTACAATCCG------GGTGAGCTATGCCCA------------------------CCAGGTTCCAACTTTGAGCTTTTCCCTCTTCACTCGCCGTT---------------------------ACTAG--GGGAATCATTGTTATTTTCTGATTGTGGTATTCTTATCATTGCCTCTGGTACTGGTGAATTCGAAGTAAG----TGTGATTTTTTTTTTAAAGAGAAAAAAAAA--------TATAGGATGGGATATGTATAT-ATATATGTGGGGGTGTAGGTGAATAAGTGTTTTTTTTTTTTTCCCGAGG----GC----------------TAATCCTTTTTTTTTTTTCTTT--AAATT-ATAGGCTGGTATCTCCAAGGATGGTCAAACCCGTGAACACGCTTTATTAGCTTTCACTCTTGGTGTACGTCAATTAATTGTTGCTCTTAACAAGATGGATACCTGTAAATGGTCTCAAGATCGTTACAACGAAATTGTTAAGGAAGTTTCTTCCTTCATCAAGAAGATTGGTTACAATCCTAAATCCGTTCCTTTCGTTCCTATTTCCGGATGGCACGGTGATAACATGTTGGAAGCTTCTACCAACATGCCTTGGTACAAGGGATGGACCAAGGAAACCAAAGCTGGTTCTTCCACTGGTAAGACTCTTTTAGAAGCCATCGATTCTATTGAACCCCCTACCCGTCCTTCCGACAAGCCTTTACGTCTTCCTTTACAAGATGTTTACAAGATCGGTGGTATTGGTACTGTTCCCGTTGGTCGTGTTGAAACTGGTGTCATCAAAGCTGGTATGGTTGTTACCTTCGCTCCTGCTAACGTCACCACTGAAGTTAAGTCCGTTGAAATGCATCACGAACAATTAGAACAAGGTGTTCCTGGTGATAACGTTGGTTTCAACGTCAAGAACGTTTCCGTTAAGGATATCCGTCGTGGTAACGTCTGTTCTGACTCCAAGAATGACCCCGCTAAGGAATCTGCTTCCTTCAACGCTCAAGTTATCGTTTTGAACCATCCTGGTCAAATCGGTGCTGGTTATGCCCCAGTTCTTGATTGTCACACTGCTCACATTGCTTGTAAATTCGCTGAATTATTAGAAAAGATCGATCGTCGTTCCGGTAAGAAACTCGAAGATGCTCCTAAATTCGTTAAATCTGGTGACTCTGCTATCGTTAAGATGGTTCCTTCCAAGCCCATGTGTG
>Cunninghamella_rhizoidea_XG09702_9_2
ACTTAT----------------------TTATTGAGAGAAAA-----------GAGAGTCTCCTCTCTCTCTCTCAATT-------------------------------------AAAAATTCATC-CACAG--TGTGGGAAATGTC-TTTCATTTAAACGCTT-GTGCC---TGGTATAGTT--TAGTGCTACCC---------CTTG--AGTTTA------------TT-TTTTAGTCA-ATGG------ACTTTTAGATAGT----GCTTTTTTCC-------------------------------------------------------------------------------------TTGGA---------AGATAGC----------CCCTTTTGT-----------AAAAGGGGATAAGA--TTT------------------------CATTTTATTATACTTTTTTTTTTTTTAACTG-A--ACT-GATAG-ACC--AT-A--AATCTATGGTTG------TTTTTTATTATAAAAAAATT-----AAAAACAACTTTCAGCAATGGATCTCTCGGCTTTCGTATCGATGAAGAACGCAGCAAATCGCGATATGTAATGTGATCTGCCTAT--AGTGAATCATCAAATCTTT-GAACGCATCTTGCACCTTATGGCAT-TCCATAAGGTACGTCTGTTTCAGTACC-ACTAATAAATCTCC-CTCCTCCATCTTTGTTGATGA-------TAGGATAAAAAAAAGGAGA------TAAATCATTA------------------------------------------CTGGTTCTGG---------------------------TGAT--------------------------------------------------------------------------------------------------------------------------------------TTTTGAATTT------------------------------------------------------------------------------------------------------------------------------------------------------------------------------------------------------------------------------------------------------------------------------------------------------------------------------------------------------------------------TTTTTTATTAAAAAATCAAG-------------------------------------------------------------------------------------------------------------------------------------------------------------------------------------------------------------------------------------------------AATTGCTCTCAACCTAAAT-A-----TAAGGCTA--------GA-CTCCCCTAT------------------------ACTCAAAT-TTGACGAT-CGATTTG-CACGTCAGAATCGC---TGCGAGCT--------------------------TCCACCAGA-----GTTTCCTCTGGCTTTACCCTATTCAA---GTATAGTTCACCATCTTT----CGGGTCCCATCATAA---------------GCGCTTGCCCTCAGTCATTTCAGTATAAAACGTC-----TATGCCGGGGGAT------ACTGCCAGCTAAAGCCTTGGTATCTTAGTCAATTCC-TTCCGCCCATGGGTTTCTACACCCAAAGACTCGCG-----CATATGGTGGACTCCTTGGTCCGTGTTTCAAGACGG--GTCATATAAAATCATTAAGCCAACAACCTAAGCAAATAAAAAGAAATTCAAACGAGTTGAACGAAATCACTAAA---------GCACCA---CCCGAAGCAGAAATTCTCTAATGATTCCCCCCAAGCGCCTAAAATCTTTGCCTTACGGTTTGCTGCGTTCCTCATTCTA------GCCG------AGAGTATTT-----------------------------TATAGTAGTCT---------ATAACACCT-AAGCCGAAGCCCAAG-CTACATTCCAACTA--TTTTTTTCCTCCACAACCAAAATGTCGCTGGC-GTACATAGCAGGCAAGT-GCATCCTTCCCAAGGGAAAGATTGATTACCTACCAGTAAGTCTGATTTCATACGGTTCCCTTTCAGCAATTTCACGTACTTTTTGACCCTCTTTTCAAAGTGCTTTTCATCTTTCCC-TCACGGTAC-TTGTTCG-----CTATCGGTCTTTCGTCAATATTTAGCTTTAGGAGAGATTTACCTCC-CATTTTAGGCTGCATTCCCAAACAACC------------TGACTCTTCGTTTCCAAGCCAAACGCCTAATCAAAAACTCAGGCCAAAGACGGGGATTTCAC--C-CTCTATGTCGCCCCTTTCCAGAGGACTTATTTACCTGGC-TGACTAAACGACTCGAAAACTTTAGTTTACAATCCG------GGTGAGCTATGCCCA------------------------CCAGGTTCCAACTTTGAGCTTTTCCCTCTTCACTCGCCGTT---------------------------ACTAG--GGGAATCATTGTTATTTTCTGATTGTGGTATTCTTATCATTGCCTCTGGTACTGGTGAATTCGAAGTAAG----TGTGATTTTTTTTTTAAAGAGAAAAAAAAA--------TATAGGATGGGATATGTATAT-ATATATGTGGGGGTGTAGGTGAATAAGTGTTTTTTTTTTTTTCCCGAGG----GC----------------TAATCCTTTTTTTTTTTTCTTT--AAATT-ATAGGCTGGTATCTCCAAGGATGGTCAAACCCGTGAACACGCTTTATTAGCTTTCACTCTTGGTGTACGTCAATTAATTGTTGCTCTTAACAAGATGGATACCTGTAAATGGTCTCAAGATCGTTACAACGAAATTGTTAAGGAAGTTTCTTCCTTCATCAAGAAGATTGGTTACAATCCTAAATCCGTTCCTTTCGTTCCTATTTCCGGATGGCACGGTGATAACATGTTGGAAGCTTCTACCAACATGCCTTGGTACAAGGGATGGACCAAGGAAACCAAAGCTGGTTCTTCCACTGGTAAGACTCTTTTAGAAGCCATCGATTCTATTGAACCCCCTACCCGTCCTTCCGACAAGCCTTTACGTCTTCCTTTACAAGATGTTTACAAGATCGGTGGTATTGGTACTGTTCCCGTTGGTCGTGTTGAAACTGGTGTCATCAAAGCTGGTATGGTTGTTACCTTCGCTCCTGCTAACGTCACCACTGAAGTTAAGTCCGTTGAAATGCATCACGAACAATTAGAACAAGGTGTTCCTGGTGATAACGTTGGTTTCAACGTCAAGAACGTTTCCGTTAAGGATATCCGTCGTGGTAACGTCTGTTCTGACTCCAAGAATGACCCCGCTAAGGAATCTGCTTCCTTCAACGCTCAAGTTATCGTTTTGAACCATCCTGGTCAAATCGGTGCTGGTTATGCCCCAGTTCTTGATTGTCACACTGCTCACATTGCTTGTAAATTCGCTGAATTATTAGAAAAGATCGATCGTCGTTCCGGTAAGAAACTCGAAGATGCTCCTAAATTCGTTAAATCTGGTGACTCTGCTATCGTTAAGATGGTTCCTTCCAAGCCCATGTGTG
>Cunninghamella_yunnanensis_CGMCC 3.28655
ACTTAT------------------------------------------------------------------TTTTTGTTTATTGAGTTTCACACTCTTTTAAA--------CATAAAAAAATCATC-CCCAG--TGTGGGAAATGTC-TTTCATTTTAACGCTT-GTGCC---TGGTATAGTT--TAGTGCTACCA---------CTTG--AGTTTA------------TT-TTTTAGTCA-ATGG------ACTATTAGATAGT----GCTTTTT------------------------------------------------------------------------------------TCC-TTGGA---------AGATTGC----------CCCTTTTGT-----------AAAAGGGGATAAGA-------------------------------TTTTATTATACTTTTTTTTTTTT--ACTG-A--ACT-GATAG-ACC--AT-A--AATCTATGGTTG--TTTTTTTTTTATTATAAAAAATTGA----AAAAACAACTTTCAGCAATGGATCTCTCGGCTTTCGTATCGATGAAGAACGCAGCAAATCGCGATATGTAATGTGATCTGCCTAT--AGTGAATCATCAAATCTTT-GAACGCATCTTGCACCTTATGGCAT-TCCATAAGGTACGTCTGTTTCAGTACC-ACTAATAAATCTCCTCTCCTCCTTTCTTTTTTTT--TGATGGGTAGGATGAAAAAAGGGAGA------TAAATCATTA------------------------------------------CTGGTTCTGG---------------------------TGAT--------------------------------------------------------------------------------------------------------------------------------------TTTCG--------------------------------------------------------------------------------------------------------------------------------------------------------------------------------------------------------------------------------------------------------------------------------------------------------------------------------------------------------------------------------------------------------------------------------------------------------------------------------------------------------------------------------------------------------------------------------------------------------------------------------------------------AATCACTCTCGACCTAAAT-A-----CAAGGCTA--------GA-CTCCCCTAT------------------------ACTCAAAT-TTGACGAT-CGATTTG-CACGTCAGAATCGC---TGCGAGCT--------------------------TCCACCAGA-----GTTTCCTCTGGCTTTACCCTATTCAA---GTATAGTTCACCATCTTT----CGGGTCCCATCATAA---------------GCGCTTGCCCTCAGTCATTTCAGTATAAAACGTC-----TATGCCGGGGGAT------ACTGCCAGCTAAGC-CTTGGTATCTTAGTCAATTTCCTTCCGCCTATGGGTTTCTACACCCAAAGACTCGCG-----CATATGGTGGACTCCTTGGTCCGTGTTTCAAGACGG--GTCATATAAAATCATTAAGCCAACAACCTAAGCAAATAAAAAGAAATTCAAACGAGTTGAACGAAATCACTAAA---------GCACCA---CCCGAAGCAGAAATTCTCTAATGATTCCCCCCAAGCGCCTAAAATCTTCGCCTTACGGTTTGCTGCGTTCCTCATTCTA------GCCG------AGAGTATTT----------------------------------TAG----AATCGTCTATAACACCT-AAGCCGAAGCCCAAG-CTACATTCCAACTC--TTTTTTTCCTCCACAACCAAAATGTCGCTGGC-ATACATAGCAGGCAAGT-GCATCCTTCCCAAAGGAAAGATTGATTACCTACCAGTAGGTCTGATTTCATACGGTTCCCTTTCAGCAATTTCACGTACTTTTTGACCCTCTTTTCAAAGTGCTTTTCATCTTTCCC-TCACGGTAC-TTGTTCG-----CTATCGGTCTTTCGTCAATATTTAGCTTTAGGAGAGATTTACCTCC-CATTTTAGGCTGCATTCCCAAACAACC------------TGACTCTTCGTTTCCAAGCCAAACGCCTAAT-CAAAACTCAGGCCAAAGACGGGGATTTCAC--C-CTCTATGTCGCCCCTTTCCAGAGGACTTATTTACCTGGC-TGACTAAACGACTCAAAAACTTTAGTTTACAATCCG------GGTGAGCTATGCCCA------------------------CCAGGTTCCAACTTTGAGCTTTTCCCTCTTCACTCGCCGTTACTAG-----------------------------GGGAATCATTGTTATTTTCTGATTGTGGTATCCTTATCATTGCTTCTGGTACTGGTGAATTCGAAGTAAG----TCTTTTTTTTTCCCCTCTAATAGAAGAGAAGACGCAGTTAAAAAAAAAGAAAAGAACAGGATATAAAGGGGGGTG-------GTCGTTCTTATTTCTGATGCTTCATATTCACCC----------------CATTCTTTTTTTTTTTTCTTTT--AAATCAATAGGCTGGTATCTCCAAGGATGGTCAAACCCGTGAACACGCTTTATTAGCTTTCACTCTTGGTGTACGTCAATTAATTGTTGCTCTTAACAAGATGGATACCTGTAAATGGTCTCAAGATCGTTACAACGAAATTGTTAAGGAAGTTTCTTCCTTCATCAAGAAGATTGGTTACAATCCTAAATCCGTTCCTTTCGTTCCTATTTCCGGATGGCACGGTGATAACATGTTGGAAGCTTCTACCAACATGCCTTGGTACAAGGGATGGACCAAGGAAACCAAAGCTGGTTCTTCCACTGGTAAGACTCTTTTAGAAGCCATCGATTCTATTGAACCCCCTACCCGTCCTTCCGACAAGCCTTTACGTCTTCCTTTACAAGATGTTTACAAGATCGGTGGTATTGGTACTGTTCCCGTTGGTCGTGTTGAAACTGGTGTCATCAAAGCTGGTATGGTTGTTACCTTCGCTCCTGCTAACGTCACCACTGAAGTTAAGTCCGTTGAAATGCATCACGAACAATTAGAACAAGGTGTTCCTGGTGATAACGTTGGTTTCAACGTCAAGAACGTTTCCGTTAAGGATATCCGTCGTGGTAACGTCTGTTCTGACTCCAAGAACGACCCCGCTAAGGAATCTGCTTCCTTCAACGCTCAAGTTATCGTTTTGAACCATCCTGGTCAAATCGGTGCTGGTTATGCCCCAGTTCTTGATTGTCACACTGCTCACATTGCTTGTAAATTCGCTGAATTATTAGAAAAGATCGATCGTCGTTCTGGTAAGAAACTCGAAGATGCTCCTAAATTCGTTAAATCTGGTGACTCTGCTATCGTTAAGATGGTTCCTTCCAAGCCCATGTGTG
>Cunninghamella_yunnanensis_XG10042_9_2
ACTTAT------------------------------------------------------------------TTTTTGTTTATTGAGTTTCACACTCTTTTAAA--------CATAAAAAAATCATC-CCCAG--TGTGGGAAATGTC-TTTCATTTTAACGCTT-GTGCC---TGGTATAGTT--TAGTGCTACCA---------CTTG--AGTTTA------------TT-TTTTAGTCA-ATGG------ACTATTAGATAGT----GCTTTTT------------------------------------------------------------------------------------TCC-TTGGA---------AGATTGC----------CCCTTTTGT-----------AAAAGGGGATAAGA-------------------------------TTTTATTATACTTTTTTTTTTTT--ACTG-A--ACT-GATAG-ACC--AT-A--AATCTATGGTTG--TTTTTTTTTTATTATAAAAAATTGA----AAAAACAACTTTCAGCAATGGATCTCTCGGCTTTCGTATCGATGAAGAACGCAGCAAATCGCGATATGTAATGTGATCTGCCTAT--AGTGAATCATCAAATCTTT-GAACGCATCTTGCACCTTATGGCAT-TCCATAAGGTACGTCTGTTTCAGTACC-ACTAATAAATCTCCTCTCCTCCTTTCTTTTTTTT--TGATGGGTAGGATGAAAAAAGGGAGA------TAAATCATTA------------------------------------------CTGGTTCTGG---------------------------TGAT--------------------------------------------------------------------------------------------------------------------------------------TTTCG--------------------------------------------------------------------------------------------------------------------------------------------------------------------------------------------------------------------------------------------------------------------------------------------------------------------------------------------------------------------------------------------------------------------------------------------------------------------------------------------------------------------------------------------------------------------------------------------------------------------------------------------------AATCACTCTCGACCTAAAT-A-----CAAGGCTA--------GA-CTCCCCTAT------------------------ACTCAAAT-TTGACGAT-CGATTTG-CACGTCAGAATCGC---TGCGAGCT--------------------------TCCACCAGA-----GTTTCCTCTGGCTTTACCCTATTCAA---GTATAGTTCACCATCTTT----CGGGTCCCATCATAA---------------GCGCTTGCCCTCAGTCATTTCAGTATAAAACGTC-----TATGCCGGGGGAT------ACTGCCAGCTAAGC-CTTGGTATCTTAGTCAATTTCCTTCCGCCTATGGGTTTCTACACCCAAAGACTCGCG-----CATATGGTGGACTCCTTGGTCCGTGTTTCAAGACGG--GTCATATAAAATCATTAAGCCAACAACCTAAGCAAATAAAAAGAAATTCAAACGAGTTGAACGAAATCACTAAA---------GCACCA---CCCGAAGCAGAAATTCTCTAATGATTCCCCCCAAGCGCCTAAAATCTTCGCCTTACGGTTTGCTGCGTTCCTCATTCTA------GCCG------AGAGTATTT----------------------------------TAG----AATCGTCTATAACACCT-AAGCCGAAGCCCAAG-CTACATTCCAACTC--TTTTTTTCCTCCACAACCAAAATGTCGCTGGC-ATACATAGCAGGCAAGT-GCATCCTTCCCAAAGGAAAGATTGATTACCTACCAGTAGGTCTGATTTCATACGGTTCCCTTTCAGCAATTTCACGTACTTTTTGACCCTCTTTTCAAAGTGCTTTTCATCTTTCCC-TCACGGTAC-TTGTTCG-----CTATCGGTCTTTCGTCAATATTTAGCTTTAGGAGAGATTTACCTCC-CATTTTAGGCTGCATTCCCAAACAACC------------TGACTCTTCGTTTCCAAGCCAAACGCCTAAT-CAAAACTCAGGCCAAAGACGGGGATTTCAC--C-CTCTATGTCGCCCCTTTCCAGAGGACTTATTTACCTGGC-TGACTAAACGACTCAAAAACTTTAGTTTACAATCCG------GGTGAGCTATGCCCA------------------------CCAGGTTCCAACTTTGAGCTTTTCCCTCTTCACTCGCCGTTACTAG-----------------------------GGGAATCATTGTTATTTTCTGATTGTGGTATCCTTATCATTGCTTCTGGTACTGGTGAATTCGAAGTAAG----TCTTTTTTTTTCCCCTCTAATAGAAGAGAAGACGCAGTTAAAAAAAAAGAAAAGAACAGGATATAAAGGGGGGTG-------GTCGTTCTTATTTCTGATGCTTCATATTCACCC----------------CATTCTTTTTTTTTTTTCTTTT--AAATCAATAGGCTGGTATCTCCAAGGATGGTCAAACCCGTGAACACGCTTTATTAGCTTTCACTCTTGGTGTACGTCAATTAATTGTTGCTCTTAACAAGATGGATACCTGTAAATGGTCTCAAGATCGTTACAACGAAATTGTTAAGGAAGTTTCTTCCTTCATCAAGAAGATTGGTTACAATCCTAAATCCGTTCCTTTCGTTCCTATTTCCGGATGGCACGGTGATAACATGTTGGAAGCTTCTACCAACATGCCTTGGTACAAGGGATGGACCAAGGAAACCAAAGCTGGTTCTTCCACTGGTAAGACTCTTTTAGAAGCCATCGATTCTATTGAACCCCCTACCCGTCCTTCCGACAAGCCTTTACGTCTTCCTTTACAAGATGTTTACAAGATCGGTGGTATTGGTACTGTTCCCGTTGGTCGTGTTGAAACTGGTGTCATCAAAGCTGGTATGGTTGTTACCTTCGCTCCTGCTAACGTCACCACTGAAGTTAAGTCCGTTGAAATGCATCACGAACAATTAGAACAAGGTGTTCCTGGTGATAACGTTGGTTTCAACGTCAAGAACGTTTCCGTTAAGGATATCCGTCGTGGTAACGTCTGTTCTGACTCCAAGAACGACCCCGCTAAGGAATCTGCTTCCTTCAACGCTCAAGTTATCGTTTTGAACCATCCTGGTCAAATCGGTGCTGGTTATGCCCCAGTTCTTGATTGTCACACTGCTCACATTGCTTGTAAATTCGCTGAATTATTAGAAAAGATCGATCGTCGTTCTGGTAAGAAACTCGAAGATGCTCCTAAATTCGTTAAATCTGGTGACTCTGCTATCGTTAAGATGGTTCCTTCCAAGCCCATGTGTG
